# Supplementary material for: A revision of Poa subsection Aphanelytrum (Poaceae, Pooideae, Poaeae, Poinae); and a new species, Poa auriculata
Source: PhytoKeys. 2016 Jun 6;(63):107–25. doi: 10.3897/phytokeys.63.8198 (PMC4956932; doi:10.3897/phytokeys.63.8198)
Supplement: XML Treatment for Poa subsect. Aphanelytrum [file phytokeys.63.8198-treatment1.xml]

<!DOCTYPE tp:taxon-treatment
  PUBLIC "-//TaxonX//DTD Taxonomic Treatment Publishing DTD v0 20100105//EN" "tax-treatment-NSO.dtd">
<tp:taxon-treatment xmlns:tp="http://www.plazi.org/taxpub"><tp:treatment-meta><kwd-group><label>Taxon classification</label><kwd><named-content content-type="kingdom">Plantae</named-content></kwd><kwd><named-content content-type="order">Poales</named-content></kwd><kwd><named-content content-type="family">Poaceae</named-content></kwd></kwd-group><mixed-citation publication-type="journal"><person-group><name><surname>Peterson</surname><given-names>Paul M.</given-names></name><name><surname>Soreng</surname><given-names>Robert J.</given-names></name></person-group><article-title>A revision of <tp:taxon-name><tp:taxon-name-part taxon-name-part-type="genus">Poa</tp:taxon-name-part> <tp:taxon-name-part taxon-name-part-type="infraspecific-rank">subsection</tp:taxon-name-part> <tp:taxon-name-part taxon-name-part-type="subsection">Aphanelytrum</tp:taxon-name-part></tp:taxon-name> (<tp:taxon-name><tp:taxon-name-part taxon-name-part-type="family">Poaceae</tp:taxon-name-part></tp:taxon-name>, <tp:taxon-name><tp:taxon-name-part taxon-name-part-type="subfamily">Pooideae</tp:taxon-name-part></tp:taxon-name>, <tp:taxon-name><tp:taxon-name-part taxon-name-part-type="tribe">Poaeae</tp:taxon-name-part></tp:taxon-name>, <tp:taxon-name><tp:taxon-name-part taxon-name-part-type="subtribe">Poinae</tp:taxon-name-part></tp:taxon-name>); and a new species, <italic><tp:taxon-name><tp:taxon-name-part taxon-name-part-type="genus">Poa</tp:taxon-name-part> <tp:taxon-name-part taxon-name-part-type="species">auriculata</tp:taxon-name-part></tp:taxon-name></italic></article-title><source>PhytoKeys</source><day>6</day><month>6</month><year>2016</year><volume>2016</volume><issue>63</issue><fpage>107</fpage><lpage>125</lpage><pub-id pub-id-type="doi">10.3897/phytokeys.63.8198</pub-id></mixed-citation></tp:treatment-meta><tp:nomenclature><tp:taxon-name>
            <tp:taxon-name-part taxon-name-part-type="genus">Poa</tp:taxon-name-part>
            <tp:taxon-name-part taxon-name-part-type="infraspecific-rank">subsect.</tp:taxon-name-part>
            <tp:taxon-name-part taxon-name-part-type="subsection">Aphanelytrum</tp:taxon-name-part>
            <object-id xmlns:xlink="http://www.w3.org/1999/xlink" content-type="ipni" xlink:type="simple">urn:lsid:ipni.org:names:77155363-1</object-id>
          </tp:taxon-name><tp:taxon-authority>(Hack.) Soreng &amp; P.M. Peterson</tp:taxon-authority><tp:taxon-status xmlns:xlink="http://www.w3.org/1999/xlink" xlink:type="simple">comb. &amp; stat. nov.</tp:taxon-status><tp:nomenclature-citation-list><tp:nomenclature-citation><tp:taxon-name>
            <tp:taxon-name-part taxon-name-part-type="genus">Poa</tp:taxon-name-part>
            <tp:taxon-name-part taxon-name-part-type="infraspecific-rank">subsect.</tp:taxon-name-part>
            <tp:taxon-name-part taxon-name-part-type="subsection">Aphanelytrum</tp:taxon-name-part>
            <object-id xmlns:xlink="http://www.w3.org/1999/xlink" content-type="ipni" xlink:type="simple">urn:lsid:ipni.org:names:77155363-1</object-id>
          </tp:taxon-name><comment> within <tp:taxon-name><tp:taxon-name-part taxon-name-part-type="genus">Poa</tp:taxon-name-part> <tp:taxon-name-part taxon-name-part-type="infraspecific-rank">subg.</tp:taxon-name-part> <tp:taxon-name-part taxon-name-part-type="subgenus">Poa</tp:taxon-name-part> <tp:taxon-name-part taxon-name-part-type="infraspecific-rank">supersect.</tp:taxon-name-part> <tp:taxon-name-part taxon-name-part-type="supersection">Homalopoa</tp:taxon-name-part> <tp:taxon-name-part taxon-name-part-type="basionym-authority">(Dumort.)</tp:taxon-name-part> <tp:taxon-name-part taxon-name-part-type="authority">Soreng &amp; L.J. Gillespie</tp:taxon-name-part> <tp:taxon-name-part taxon-name-part-type="infraspecific-rank">sect.</tp:taxon-name-part> <tp:taxon-name-part taxon-name-part-type="section">Dioicopoa</tp:taxon-name-part></tp:taxon-name> E. Desv., see <xref ref-type="bibr" rid="B6">Gillespie et al. 2007</xref></comment></tp:nomenclature-citation></tp:nomenclature-citation-list></tp:nomenclature><tp:treatment-sec sec-type="Basionym"><title>Basionym.</title><p>
            <tp:taxon-name><tp:taxon-name-part taxon-name-part-type="genus">Brachyelytrum</tp:taxon-name-part> <tp:taxon-name-part taxon-name-part-type="infraspecific-rank">subg.</tp:taxon-name-part> <tp:taxon-name-part taxon-name-part-type="subgenus">Aphanelytrum</tp:taxon-name-part></tp:taxon-name> Hack., Die Nat. Pflanzenfam., Nachträge zu Teil II, Abteilung 2. 42. 1897.</p><p>
            <italic><tp:taxon-name><tp:taxon-name-part taxon-name-part-type="genus">Aphanelytrum</tp:taxon-name-part></tp:taxon-name></italic> (Hack.) Hack., Oesterr. Bot. Z. 52: 12. 1902. <italic><tp:taxon-name><tp:taxon-name-part taxon-name-part-type="genus">Aphanelytrum</tp:taxon-name-part> <tp:taxon-name-part taxon-name-part-type="species">procumbens</tp:taxon-name-part></tp:taxon-name></italic> (Hack.) Hack., Oesterr. Bot. Z. 52: 13, text f. 1902.</p><p>
            <italic><tp:taxon-name><tp:taxon-name-part taxon-name-part-type="genus">Aphanelytrum</tp:taxon-name-part></tp:taxon-name></italic> Hack. ex Sodiro, Anales Univ. Centr. Ecuador 3(25): 480. 1889, nom. nud.</p></tp:treatment-sec><tp:treatment-sec sec-type="type species"><title>Type species.</title><p>Based on <italic><tp:taxon-name><tp:taxon-name-part taxon-name-part-type="genus">Brachyelytrum</tp:taxon-name-part> <tp:taxon-name-part taxon-name-part-type="species">procumbens</tp:taxon-name-part></tp:taxon-name></italic> Hack. ≡ <italic><tp:taxon-name><tp:taxon-name-part taxon-name-part-type="genus">Aphanelytrum</tp:taxon-name-part> <tp:taxon-name-part taxon-name-part-type="species">procumbens</tp:taxon-name-part></tp:taxon-name></italic> (Hack.) Hack. ≡ <italic><tp:taxon-name><tp:taxon-name-part taxon-name-part-type="genus">Poa</tp:taxon-name-part> <tp:taxon-name-part taxon-name-part-type="species">hitchcockiana</tp:taxon-name-part></tp:taxon-name></italic>.</p></tp:treatment-sec><tp:treatment-sec sec-type="diagnosis"><title>Diagnosis.</title><p>
            <tp:taxon-name><tp:taxon-name-part taxon-name-part-type="genus">Poa</tp:taxon-name-part> <tp:taxon-name-part taxon-name-part-type="infraspecific-rank">subsect.</tp:taxon-name-part> <tp:taxon-name-part taxon-name-part-type="subsection">Aphanelytrum</tp:taxon-name-part></tp:taxon-name> differs from most species of <italic><tp:taxon-name><tp:taxon-name-part taxon-name-part-type="genus">Poa</tp:taxon-name-part></tp:taxon-name></italic> in having stooling perennials with decumbent to spreading culm bases that continuously branch and often root at low to mid-culm nodes, glabrous spikelets with long rachillas <!--PageBreak-->1.2–4.2 mm long, short glumes less than ½ the length of the florets, and lemmas with bifid apices that are mucronate to short-awned.</p></tp:treatment-sec><tp:treatment-sec sec-type="description"><title>Description.</title><p>Stooling perennials with intravaginal innovations. Culms 14–80 (–100) cm tall, decumbent to spreading near base, culm bases that continuously branch and often root at low to mid-culm nodes. Leaf blades 3–14 cm long, 0.2–5 (–5.5) mm wide, flat to loosely involute; ligules 1–3 mm long, membranous. Panicles few-flowered with 5–22 spikelets. Spikelets 5–18 mm long, 2–4-flowered, membranous, glabrous, disarticulating above the glumes and between the florets; rachilla 1.2–4.2 mm long, terete in cross section, often prolonged above upper floret; callus glabrous; glumes 0.1–3.5 mm long, less than ½ the length of the florets, 0–3 (–4)-veined; lemmas 2.2–9.6 mm long, 3- or 5-veined, lanceolate or ovate, apex bifid, mucronate to short-awned, if awned up to 2 mm long; paleas 2–7 mm long, apex bifid; lodicules 2, glabrous; stamens 3, anthers 2–4.7 mm long; ovaries glabrous. Caryopses compressed laterally or unknown.</p><p>Three species of northern to central Andes of South America.</p></tp:treatment-sec><tp:treatment-sec sec-type="key"><title>Key to the species of <tp:taxon-name><tp:taxon-name-part taxon-name-part-type="genus">Poa</tp:taxon-name-part> <tp:taxon-name-part taxon-name-part-type="infraspecific-rank">subsection</tp:taxon-name-part> <tp:taxon-name-part taxon-name-part-type="subsection">Aphanelytrum</tp:taxon-name-part></tp:taxon-name></title><table-wrap content-type="key" position="anchor" orientation="portrait"><table id="TID0ECOAC" rules="all"><tbody><tr><td rowspan="1" colspan="1">1</td><td rowspan="1" colspan="1">Glumes veinless, 0.1−0.5 (–0.7) mm long, minute or absent</td><td rowspan="1" colspan="1">
                    <bold><italic><tp:taxon-name><tp:taxon-name-part taxon-name-part-type="genus">Poa</tp:taxon-name-part> <tp:taxon-name-part taxon-name-part-type="species">hitchcockiana</tp:taxon-name-part></tp:taxon-name></italic></bold>
                  </td></tr><tr><td rowspan="1" colspan="1">–</td><td rowspan="1" colspan="1">Glumes veined, 1−3.6 mm long, lower glumes 1 or 3-veined, upper glumes 3 or 4-veined</td><td rowspan="1" colspan="1">
                    <bold>2</bold>
                  </td></tr><tr><td rowspan="1" colspan="1">2</td><td rowspan="1" colspan="1">Spikelets 10–13 cm long, 4-flowered; lemmas 6.6–8 mm long; leaf blades 3–5 mm wide; paleas 4.6–5.2 mm long; culm internodes 14–80 mm long</td><td rowspan="1" colspan="1">
                    <bold><italic><tp:taxon-name><tp:taxon-name-part taxon-name-part-type="genus">Poa</tp:taxon-name-part> <tp:taxon-name-part taxon-name-part-type="species">reclinata</tp:taxon-name-part></tp:taxon-name></italic></bold>
                  </td></tr><tr><td rowspan="1" colspan="1">–</td><td rowspan="1" colspan="1">Spikelets 5–7 mm long, 3-flowered; lemmas 2.2–3.5 mm long; leaf blades 0.2–1.2 mm wide; paleas 2–3.2 mm long; culm internodes 3−18 mm long</td><td rowspan="1" colspan="1">
                    <bold><italic><tp:taxon-name><tp:taxon-name-part taxon-name-part-type="genus">Poa</tp:taxon-name-part> <tp:taxon-name-part taxon-name-part-type="species">sanchez-vegae</tp:taxon-name-part></tp:taxon-name></italic></bold>
                  </td></tr></tbody></table></table-wrap></tp:treatment-sec><ref-list><ref id="B6"><mixed-citation xmlns:xlink="http://www.w3.org/1999/xlink" xlink:type="simple">
          <person-group><name name-style="western"><surname>Gillespie</surname><given-names>LJ</given-names></name><name name-style="western"><surname>Archambault</surname><given-names>A</given-names></name><name name-style="western"><surname>Soreng</surname><given-names>RJ</given-names></name></person-group> (<year>2007</year>) <article-title>Phylogeny of <italic><tp:taxon-name><tp:taxon-name-part taxon-name-part-type="genus">Poa</tp:taxon-name-part></tp:taxon-name></italic> (<tp:taxon-name><tp:taxon-name-part taxon-name-part-type="family">Poaceae</tp:taxon-name-part></tp:taxon-name>) based on <italic>trnT-trnF</italic> sequence data: major clades and basal relationships.</article-title> <source>Aliso</source> <volume>23</volume>: <fpage>420</fpage>–<lpage>434</lpage>. doi: <ext-link xlink:type="simple" ext-link-type="doi" xlink:href="10.5642/aliso.20072301.33">10.5642/aliso.20072301.33</ext-link></mixed-citation></ref></ref-list></tp:taxon-treatment>
