# Supplementary material for: A revision of Poa subsection Aphanelytrum (Poaceae, Pooideae, Poaeae, Poinae); and a new species, Poa auriculata
Source: PhytoKeys. 2016 Jun 6;(63):107–25. doi: 10.3897/phytokeys.63.8198 (PMC4956932; doi:10.3897/phytokeys.63.8198)
Supplement: XML Treatment for Poa hitchcockiana [file phytokeys.63.8198-treatment2.xml]

<!DOCTYPE tp:taxon-treatment
  PUBLIC "-//TaxonX//DTD Taxonomic Treatment Publishing DTD v0 20100105//EN" "tax-treatment-NSO.dtd">
<tp:taxon-treatment xmlns:tp="http://www.plazi.org/taxpub"><tp:treatment-meta><kwd-group><label>Taxon classification</label><kwd><named-content content-type="kingdom">Plantae</named-content></kwd><kwd><named-content content-type="order">Poales</named-content></kwd><kwd><named-content content-type="family">Poaceae</named-content></kwd></kwd-group><mixed-citation publication-type="journal"><person-group><name><surname>Peterson</surname><given-names>Paul M.</given-names></name><name><surname>Soreng</surname><given-names>Robert J.</given-names></name></person-group><article-title>A revision of <tp:taxon-name><tp:taxon-name-part taxon-name-part-type="genus">Poa</tp:taxon-name-part> <tp:taxon-name-part taxon-name-part-type="infraspecific-rank">subsection</tp:taxon-name-part> <tp:taxon-name-part taxon-name-part-type="subsection">Aphanelytrum</tp:taxon-name-part></tp:taxon-name> (<tp:taxon-name><tp:taxon-name-part taxon-name-part-type="family">Poaceae</tp:taxon-name-part></tp:taxon-name>, <tp:taxon-name><tp:taxon-name-part taxon-name-part-type="subfamily">Pooideae</tp:taxon-name-part></tp:taxon-name>, <tp:taxon-name><tp:taxon-name-part taxon-name-part-type="tribe">Poaeae</tp:taxon-name-part></tp:taxon-name>, <tp:taxon-name><tp:taxon-name-part taxon-name-part-type="subtribe">Poinae</tp:taxon-name-part></tp:taxon-name>); and a new species, <italic><tp:taxon-name><tp:taxon-name-part taxon-name-part-type="genus">Poa</tp:taxon-name-part> <tp:taxon-name-part taxon-name-part-type="species">auriculata</tp:taxon-name-part></tp:taxon-name></italic></article-title><source>PhytoKeys</source><day>6</day><month>6</month><year>2016</year><volume>2016</volume><issue>63</issue><fpage>107</fpage><lpage>125</lpage><pub-id pub-id-type="doi">10.3897/phytokeys.63.8198</pub-id></mixed-citation></tp:treatment-meta><tp:nomenclature><tp:taxon-name>
            <tp:taxon-name-part taxon-name-part-type="genus">Poa</tp:taxon-name-part>
            <tp:taxon-name-part taxon-name-part-type="species">hitchcockiana</tp:taxon-name-part>
            <object-id xmlns:xlink="http://www.w3.org/1999/xlink" content-type="ipni" xlink:type="simple">urn:lsid:ipni.org:names:77155364-1</object-id>
          </tp:taxon-name><tp:taxon-authority>Soreng &amp; P.M. Peterson</tp:taxon-authority><tp:taxon-status xmlns:xlink="http://www.w3.org/1999/xlink" xlink:type="simple">nom. nov.</tp:taxon-status><xref ref-type="fig" rid="F1">Figs 1</xref><xref ref-type="fig" rid="F2">, 2D</xref><xref ref-type="fig" rid="F4">, 4C</xref><tp:nomenclature-citation-list><tp:nomenclature-citation><tp:taxon-name>
                <tp:taxon-name-part taxon-name-part-type="genus">Brachyelytrum</tp:taxon-name-part> <tp:taxon-name-part taxon-name-part-type="species">procumbens</tp:taxon-name-part></tp:taxon-name><comment>Hack., Die Nat. Pflanzenfam., Nachträge zu Teil II, Abteilung 2. 42. 1897. <tp:taxon-name><tp:taxon-name-part taxon-name-part-type="genus">Aphanelytrum</tp:taxon-name-part> <tp:taxon-name-part taxon-name-part-type="species">procumbens</tp:taxon-name-part></tp:taxon-name> (Hack.) Hack., Oesterr. Bot. Z. 52: 13, text f. 1902. </comment></tp:nomenclature-citation><tp:nomenclature-citation><tp:taxon-name>
                <tp:taxon-name-part taxon-name-part-type="genus">Aphanelytrum</tp:taxon-name-part> <tp:taxon-name-part taxon-name-part-type="species">decumbens</tp:taxon-name-part></tp:taxon-name><comment>Hack. ex Sodiro, Anales Univ. Centr. Ecuador 3(25): 480. 1889, nom. nud. </comment></tp:nomenclature-citation></tp:nomenclature-citation-list></tp:nomenclature><tp:treatment-sec sec-type="material"><title>Type.</title><p>ECUADOR. Crescit in silvis opacis regionis subandinis, 2000 m, Jul 1887, <italic>L. Sodiro, s.n.</italic> (holotype: W-19813 seen digitally!; isotype: <named-content xmlns:xlink="http://www.w3.org/1999/xlink" content-type="dwc:institutional_code" xlink:type="simple">US</named-content>-865406 fragm. ex W!).</p></tp:treatment-sec><tp:treatment-sec sec-type="description"><title>Description.</title><p>Straggling and stooling perennials with intravaginal innovations. Culms 30–80 (–100) cm tall, decumbent to erect, delicate, glabrous; nodes 3–8 (–14); internodes 2–14 cm long. Leaf sheaths ½ to 4/5 as long as the internodes, membranous to hyaline, often shiny, upper sheaths open ½ the length, keeled; ligules 1–2 mm long, membranous to hyaline, apex erose, often lacerate; blades 6–14 cm long (flag leaf usually 4–6 cm long), 1.5–4.2 (–5.5) mm wide, flat, thin, lax, linear. Panicles 5–18 (–22) cm long, 2–5 cm wide, few-flowered with 10–22 spikelets, oblong; branches flexuous, effuse and spreading, the lower branches capillary with 2–5 spikelets immediately branching below, the upper branches usually with 2 spikelets. Spikelets 8–18 mm long, 2- or 3-flowered (often appearing 1-flowered with disarticulation of upper florets), laterally compressed, greenish; disarticulation between the florets; all florets usually perfect; rachilla joints 1.5–4.2 mm long, often prolonged above upper floret; glumes 0.1–0.5 (–0.7) mm long, without veins, minute or absent, apex acute or irregularly lobed or toothed; lemmas 5–9.6 mm long, 5-veined, lanceolate, apex acuminate, mucronate or short-awned, the awn up to 2 mm long; paleas 4–7 mm long, 2-keeled, apex bifid; lodicules 0.8–1.1 mm long, lanceolate, membranous, glabrous; stamens 3; anthers 2.8–4.7 mm long, yellowish; ovaries glabrous with two styles and two stigmas. Caryopses 3.25–4.2 mm long, compressed laterally, glabrous, hilum short.</p></tp:treatment-sec><tp:treatment-sec sec-type="description"><title>Leaf anatomy.</title><p>The transverse section leaf anatomy of <italic><tp:taxon-name><tp:taxon-name-part taxon-name-part-type="genus">Poa</tp:taxon-name-part> <tp:taxon-name-part taxon-name-part-type="species">hitchcockiana</tp:taxon-name-part></tp:taxon-name></italic> is C<sub>3</sub>, XyMS+ with non-radiate, spongy chlorenchyma, without adaxial palisade cells. There is a single primary vascular bundle associated with the midrib and a sclerenchyma girder 2 or 3-cells thick on the abaxial surface (Fig. <xref ref-type="fig" rid="F2">2D</xref>). Lateral primary vascular bundles are widely spaced and also have a few abaxial sclerenchyma cells.</p><fig id="F1" position="float" orientation="portrait"><label>Figure 1.</label><caption><p>
          <italic><tp:taxon-name><tp:taxon-name-part taxon-name-part-type="genus">Poa</tp:taxon-name-part> <tp:taxon-name-part taxon-name-part-type="species">hitchcockiana</tp:taxon-name-part></tp:taxon-name></italic>: <bold>A</bold> Habit <bold>B</bold> Panicle <bold>C</bold> Sheath, ligule, and blade <bold>D</bold> Spikelet <bold>E</bold> Lower floret with glumes at base <bold>F</bold> Glumes at base of lower floret <bold>G</bold> Lemma <bold>H</bold> Palea, ventral view <bold>I</bold> Stamens with ovary <bold>J</bold> Lodicules at base of ovary <bold>K</bold> Pistil, lodicules at base <bold>L</bold> Caryopsis <bold>M</bold> cross section of caryopsis. <bold>A–D, J–K</bold> (<italic>Peterson 16571 &amp; Refulio Rodriguez</italic>) <bold>E, F, L, M</bold> (<italic>Apollinaire 717 &amp; Arthur</italic>, <named-content xmlns:xlink="http://www.w3.org/1999/xlink" content-type="dwc:institutional_code" xlink:type="simple">US</named-content>-913275).</p></caption><graphic xmlns:xlink="http://www.w3.org/1999/xlink" xlink:href="phytokeys-063-107-g001.jpg" position="float" orientation="portrait" xlink:type="simple" id="oo_91496.jpg"/></fig><fig id="F2" position="float" orientation="portrait"><label>Figure 2.</label><caption><p>Leaf blade transverse sections of <italic><tp:taxon-name><tp:taxon-name-part taxon-name-part-type="genus">Poa</tp:taxon-name-part> <tp:taxon-name-part taxon-name-part-type="species">sanchez-vegae</tp:taxon-name-part></tp:taxon-name></italic> (<bold>A</bold>–<bold>C</bold>) and <italic><tp:taxon-name><tp:taxon-name-part taxon-name-part-type="genus">Poa</tp:taxon-name-part> <tp:taxon-name-part taxon-name-part-type="species">hitchcockiana</tp:taxon-name-part></tp:taxon-name></italic> (<bold>D</bold>). <italic><tp:taxon-name><tp:taxon-name-part taxon-name-part-type="genus">Poa</tp:taxon-name-part> <tp:taxon-name-part taxon-name-part-type="species">sanchez-vegae</tp:taxon-name-part></tp:taxon-name></italic>: <bold>A</bold> Entire leaf blade <bold>B</bold> Midvein showing a single primary vascular bundle with bulliform cells (b indicated by arrows) <bold>C</bold> Lateral primary vascular bundle with a few associated abaxial <abbrev xmlns:xlink="http://www.w3.org/1999/xlink" xlink:type="simple"><def><p>sclerenchyma fibers </p></def>(sf)</abbrev> and <abbrev xmlns:xlink="http://www.w3.org/1999/xlink" xlink:type="simple"><def><p>spongy chlorenchyma </p></def>(chl)</abbrev>. <italic><tp:taxon-name><tp:taxon-name-part taxon-name-part-type="genus">Poa</tp:taxon-name-part> <tp:taxon-name-part taxon-name-part-type="species">hitchcockiana</tp:taxon-name-part></tp:taxon-name></italic>: <bold>D</bold> Midvein showing a single primary vascular bundle with abaxial <abbrev xmlns:xlink="http://www.w3.org/1999/xlink" xlink:type="simple"><def><p>sclerenchyma fibers </p></def>(sf)</abbrev> and collapsed chlorenchyma.</p></caption><graphic xmlns:xlink="http://www.w3.org/1999/xlink" xlink:href="phytokeys-063-107-g002.jpg" position="float" orientation="portrait" xlink:type="simple" id="oo_91497.jpg"/></fig></tp:treatment-sec><tp:treatment-sec sec-type="Phenology"><title>Phenology.</title><p>Flowering year round [?], although no collections made in February, May, and September.</p></tp:treatment-sec><tp:treatment-sec sec-type="distribution"><title>Distribution.</title><p>
            <italic><tp:taxon-name><tp:taxon-name-part taxon-name-part-type="genus">Poa</tp:taxon-name-part> <tp:taxon-name-part taxon-name-part-type="species">hitchcockiana</tp:taxon-name-part></tp:taxon-name></italic> is found along the paramo or moist jalca vegetation between 2000–4025 m of the Cordillera de los Andes in Colombia, Ecuador, Bolivia, and Peru.</p></tp:treatment-sec><tp:treatment-sec sec-type="Conservation status"><title>Conservation status.</title><p>Since the species is widespread it is of least concern (<xref ref-type="bibr" rid="B13">IUCN 2010</xref>). However, the typical size of populations is undocumented and it has been noted by the authors that the grass is sought after by grazers since it is often found growing among the protection of perennial shrubs.</p></tp:treatment-sec><tp:treatment-sec sec-type="etymology"><title>Etymology.</title><p>Since the epithets <italic>procumbens</italic> and <italic>decumbens</italic> are blocked in <italic><tp:taxon-name><tp:taxon-name-part taxon-name-part-type="genus">Poa</tp:taxon-name-part></tp:taxon-name></italic> by the earlier <italic><tp:taxon-name><tp:taxon-name-part taxon-name-part-type="genus">Poa</tp:taxon-name-part> <tp:taxon-name-part taxon-name-part-type="species">procumbens</tp:taxon-name-part></tp:taxon-name></italic> Curtis and <italic><tp:taxon-name><tp:taxon-name-part taxon-name-part-type="genus">Poa</tp:taxon-name-part> <tp:taxon-name-part taxon-name-part-type="species">decumbens</tp:taxon-name-part></tp:taxon-name></italic> (L.) Scop., we provide a new name commemorating the “father of American agrostology,” Albert Spear Hitchcock (1865–1935).</p></tp:treatment-sec><tp:treatment-sec sec-type="comments"><title>Comments.</title><p>The only wide ranging species of <tp:taxon-name><tp:taxon-name-part taxon-name-part-type="genus">Poa</tp:taxon-name-part> <tp:taxon-name-part taxon-name-part-type="infraspecific-rank">subsect.</tp:taxon-name-part> <tp:taxon-name-part taxon-name-part-type="subsection">Aphanelytrum</tp:taxon-name-part></tp:taxon-name>, <italic><tp:taxon-name><tp:taxon-name-part taxon-name-part-type="genus">Poa</tp:taxon-name-part> <tp:taxon-name-part taxon-name-part-type="species">hitchcockiana</tp:taxon-name-part></tp:taxon-name></italic> also has the most unusual spikelet morphology with extremely long rachillas (1.5–4.2 mm long) and very short [0.1–0.5 (–0.7) mm long] to obscure or often absent, unveined glumes. <italic><tp:taxon-name><tp:taxon-name-part taxon-name-part-type="genus">Poa</tp:taxon-name-part></tp:taxon-name></italic> rachillas rarely exceed 1.5 mm, but some have spikelets with rachillas up to 2 mm long (e.g. <tp:taxon-name><tp:taxon-name-part taxon-name-part-type="genus">Poa</tp:taxon-name-part> <tp:taxon-name-part taxon-name-part-type="infraspecific-rank">sect.</tp:taxon-name-part> <tp:taxon-name-part taxon-name-part-type="section">Secundae</tp:taxon-name-part></tp:taxon-name> V.L. Marsh ex Soreng) <italic><tp:taxon-name><tp:taxon-name-part taxon-name-part-type="genus">Poa</tp:taxon-name-part> <tp:taxon-name-part taxon-name-part-type="species">curtifolia</tp:taxon-name-part></tp:taxon-name></italic> Scribn., <italic><tp:taxon-name><tp:taxon-name-part taxon-name-part-type="genus">Poa</tp:taxon-name-part> <tp:taxon-name-part taxon-name-part-type="species">hartzii</tp:taxon-name-part></tp:taxon-name></italic> Gand., <italic><tp:taxon-name><tp:taxon-name-part taxon-name-part-type="genus">Poa</tp:taxon-name-part> <tp:taxon-name-part taxon-name-part-type="species">stenantha</tp:taxon-name-part></tp:taxon-name></italic> Trin.; (<tp:taxon-name><tp:taxon-name-part taxon-name-part-type="genus">Poa</tp:taxon-name-part> <tp:taxon-name-part taxon-name-part-type="infraspecific-rank">sect.</tp:taxon-name-part> <tp:taxon-name-part taxon-name-part-type="section">Cenisiae</tp:taxon-name-part></tp:taxon-name> <!--PageBreak--><!--PageBreak-->Asch. &amp; Graebn.) <italic><tp:taxon-name><tp:taxon-name-part taxon-name-part-type="genus">Poa</tp:taxon-name-part> <tp:taxon-name-part taxon-name-part-type="species">davisii</tp:taxon-name-part></tp:taxon-name></italic> Bor; (<tp:taxon-name><tp:taxon-name-part taxon-name-part-type="genus">Poa</tp:taxon-name-part> <tp:taxon-name-part taxon-name-part-type="infraspecific-rank">supersect.</tp:taxon-name-part> <tp:taxon-name-part taxon-name-part-type="supersection">Homalopoa</tp:taxon-name-part></tp:taxon-name>) <italic><tp:taxon-name><tp:taxon-name-part taxon-name-part-type="genus">Poa</tp:taxon-name-part> <tp:taxon-name-part taxon-name-part-type="species">bajaensis</tp:taxon-name-part></tp:taxon-name></italic> Soreng, and a few other species in the <italic><tp:taxon-name><tp:taxon-name-part taxon-name-part-type="genus">Homalopoa</tp:taxon-name-part></tp:taxon-name></italic> (H) clade (see <xref ref-type="bibr" rid="B27">Soreng et al. 2010</xref>). Four species of the related genus <italic><tp:taxon-name><tp:taxon-name-part taxon-name-part-type="genus">Nicoraepoa</tp:taxon-name-part></tp:taxon-name></italic> Soreng &amp; L.J. Gillespie have rachillas up to 3 mm long (<xref ref-type="bibr" rid="B29">Soreng and Gillespie 2007</xref>). However, there are no known species of <italic><tp:taxon-name><tp:taxon-name-part taxon-name-part-type="genus">Poa</tp:taxon-name-part></tp:taxon-name></italic> with unveined glumes.</p></tp:treatment-sec><tp:treatment-sec sec-type="material"><title>Specimens examined.</title><p>
            <bold>Bolivia. El Beni</bold>: Bella Vista, 26 Dec 1923, <italic>A.S. Hitchcock 22756</italic> (<named-content xmlns:xlink="http://www.w3.org/1999/xlink" content-type="dwc:institutional_code" xlink:type="simple">US</named-content>). <bold>La Paz</bold>: Murillo, 2450 m, 7 Apr 1981, <italic>S.A. Renvoize 4269, T.A. Cope &amp; S.G. Beck</italic> (<named-content xmlns:xlink="http://www.w3.org/1999/xlink" content-type="dwc:institutional_code" xlink:type="simple">MO</named-content>); <named-content xmlns:xlink="http://www.w3.org/1999/xlink" content-type="dwc:verbatimCoordinates" xlink:type="simple"><named-content content-type="geo-json" specific-use="{&#34;type&#34;:&#34;Point&#34;,&#34;coordinates&#34;:[-68.116667,-16.133333]}" xlink:type="simple">16°08'S, 68°07'W</named-content></named-content>, 2900 m, 18 Mar 1987, <italic>J.C. Solomon 16417</italic> (<named-content xmlns:xlink="http://www.w3.org/1999/xlink" content-type="dwc:institutional_code" xlink:type="simple">MO</named-content>, <named-content xmlns:xlink="http://www.w3.org/1999/xlink" content-type="dwc:institutional_code" xlink:type="simple">US</named-content>); <named-content xmlns:xlink="http://www.w3.org/1999/xlink" content-type="dwc:verbatimCoordinates" xlink:type="simple"><named-content content-type="geo-json" specific-use="{&#34;type&#34;:&#34;Point&#34;,&#34;coordinates&#34;:[-68.116667,-16.166667]}" xlink:type="simple">16°10'S, 68°07'W</named-content></named-content>, 3000 m, 1 Mar 1980, <italic>J.C. Solomon 5240</italic> (<named-content xmlns:xlink="http://www.w3.org/1999/xlink" content-type="dwc:institutional_code" xlink:type="simple">MO</named-content>); 3100m, 16 Mar 1982, <italic>T. Feuerer 10719B</italic> (<named-content xmlns:xlink="http://www.w3.org/1999/xlink" content-type="dwc:institutional_code" xlink:type="simple">MO</named-content>); 7 Apr 1989, <italic>Feuerer 5855C</italic> (<named-content xmlns:xlink="http://www.w3.org/1999/xlink" content-type="dwc:institutional_code" xlink:type="simple">MO</named-content>). Santa Rosa, 3030 m, 4 Aug 1979, <italic>S.G. Beck 1085</italic> (<named-content xmlns:xlink="http://www.w3.org/1999/xlink" content-type="dwc:institutional_code" xlink:type="simple">US</named-content>). Nor Yungus, 3300 m, <italic>O. Buchtien 4268</italic> (<named-content xmlns:xlink="http://www.w3.org/1999/xlink" content-type="dwc:institutional_code" xlink:type="simple">US</named-content>); 3250 m, 3 Apr 1981, <italic>S.A. Renvoize 4188 &amp; T.A. Cope</italic> (K, <named-content xmlns:xlink="http://www.w3.org/1999/xlink" content-type="dwc:institutional_code" xlink:type="simple">LPB</named-content>); Franz Tamayo, <named-content xmlns:xlink="http://www.w3.org/1999/xlink" content-type="dwc:verbatimCoordinates" xlink:type="simple"><named-content content-type="geo-json" specific-use="{&#34;type&#34;:&#34;Point&#34;,&#34;coordinates&#34;:[-69.071389,-14.729722]}" xlink:type="simple">14°43'47"S, 69°04'17"W</named-content></named-content>, 3998 m, 18 Jun 2005, <italic>A.F. Fuentes 8338, R. Hurtado, I. Jiménez, E. Cuevas &amp; R. Cuevas</italic> (<named-content xmlns:xlink="http://www.w3.org/1999/xlink" content-type="dwc:institutional_code" xlink:type="simple">LPB</named-content>, <named-content xmlns:xlink="http://www.w3.org/1999/xlink" content-type="dwc:institutional_code" xlink:type="simple">MO</named-content>, <named-content xmlns:xlink="http://www.w3.org/1999/xlink" content-type="dwc:institutional_code" xlink:type="simple">USZ</named-content>); Inquisivi, <named-content xmlns:xlink="http://www.w3.org/1999/xlink" content-type="dwc:verbatimCoordinates" xlink:type="simple"><named-content content-type="geo-json" specific-use="{&#34;type&#34;:&#34;Point&#34;,&#34;coordinates&#34;:[-67.266667,-16.8]}" xlink:type="simple">16°48'00"S, 67°16'00"W</named-content></named-content>, 3400–3500 m, 9 Mar 1991, <italic>M. Lewis 38263</italic> (<named-content xmlns:xlink="http://www.w3.org/1999/xlink" content-type="dwc:institutional_code" xlink:type="simple">MO</named-content>). <bold>Colombia. Boyacá</bold>: Nevado de Cocuy, 3750 m, 10 Sep 1938, <italic>J. Cuatrecasas 1360</italic> (<named-content xmlns:xlink="http://www.w3.org/1999/xlink" content-type="dwc:institutional_code" xlink:type="simple">US</named-content>); 4025 m, 7 Oct 1972, <italic>A.M. Cleef &amp; P.A. Florschultz 5960</italic> (<named-content xmlns:xlink="http://www.w3.org/1999/xlink" content-type="dwc:institutional_code" xlink:type="simple">US</named-content>). <bold>Cauca</bold>: 3700 m, 5 Apr 1985, <italic>J.R.I. Wood 4784</italic> (<named-content xmlns:xlink="http://www.w3.org/1999/xlink" content-type="dwc:institutional_code" xlink:type="simple">MO</named-content>). <bold>Cundinamarca</bold>: Bogota, 10 Aug 1859, <italic>A. Lindig 1009</italic> (<named-content xmlns:xlink="http://www.w3.org/1999/xlink" content-type="dwc:institutional_code" xlink:type="simple">MO</named-content>, <named-content xmlns:xlink="http://www.w3.org/1999/xlink" content-type="dwc:institutional_code" xlink:type="simple">US</named-content>); Paramo de Chipaque, 3300 m, <italic>R. Jaramillo M. 5340</italic> (<named-content xmlns:xlink="http://www.w3.org/1999/xlink" content-type="dwc:institutional_code" xlink:type="simple">COL</named-content>). <bold>Meta</bold>: Paramo de Sumapaz, 3700 m, <italic>A.M. Cleef 7686</italic> (<named-content xmlns:xlink="http://www.w3.org/1999/xlink" content-type="dwc:institutional_code" xlink:type="simple">COL</named-content>). <bold>Tolima</bold>: 16 Dec 1984, <italic>J.R.I. Wood 4650</italic> (<named-content xmlns:xlink="http://www.w3.org/1999/xlink" content-type="dwc:institutional_code" xlink:type="simple">MO</named-content>). Camino del Verjon, 3100 m, Jul 1911, <italic>Apollinaire 717 &amp; Arthur</italic> (<named-content xmlns:xlink="http://www.w3.org/1999/xlink" content-type="dwc:institutional_code" xlink:type="simple">US</named-content>-727001), <italic>Apollinaire 717 &amp; Arthur</italic> (<named-content xmlns:xlink="http://www.w3.org/1999/xlink" content-type="dwc:institutional_code" xlink:type="simple">US</named-content>-913275). J. <italic>Celestino Mutis 5533</italic> (<named-content xmlns:xlink="http://www.w3.org/1999/xlink" content-type="dwc:institutional_code" xlink:type="simple">MA</named-content>, <named-content xmlns:xlink="http://www.w3.org/1999/xlink" content-type="dwc:institutional_code" xlink:type="simple">US</named-content>). <bold>Ecuador. Cañar</bold>: Interandina, 3000 m, 2 Jul 1950, <italic>M. Acosta Solís 16962</italic> (<named-content xmlns:xlink="http://www.w3.org/1999/xlink" content-type="dwc:institutional_code" xlink:type="simple">US</named-content>). <bold>Carchi</bold>: <named-content xmlns:xlink="http://www.w3.org/1999/xlink" content-type="dwc:verbatimCoordinates" xlink:type="simple"><named-content content-type="geo-json" specific-use="{&#34;type&#34;:&#34;Point&#34;,&#34;coordinates&#34;:[-77.95,0.816667]}" xlink:type="simple">00°49'00"N, 77°57'00"W</named-content></named-content>, 3800 m, 10 Mar 1992, <italic>S. Lægaard 101662</italic> (<named-content xmlns:xlink="http://www.w3.org/1999/xlink" content-type="dwc:institutional_code" xlink:type="simple">AAU</named-content>); <named-content xmlns:xlink="http://www.w3.org/1999/xlink" content-type="dwc:verbatimCoordinates" xlink:type="simple"><named-content content-type="geo-json" specific-use="{&#34;type&#34;:&#34;Point&#34;,&#34;coordinates&#34;:[-77.866667,0.666667]}" xlink:type="simple">00°40'00"N, 77°52'00"W</named-content></named-content>, 3400 m, 1 Nov 1993, <italic>W.A. Palacios 11739</italic> (<named-content xmlns:xlink="http://www.w3.org/1999/xlink" content-type="dwc:institutional_code" xlink:type="simple">MO</named-content>, <named-content xmlns:xlink="http://www.w3.org/1999/xlink" content-type="dwc:institutional_code" xlink:type="simple">QCNE</named-content>). <bold>Imbabura</bold>: <named-content xmlns:xlink="http://www.w3.org/1999/xlink" content-type="dwc:verbatimCoordinates" xlink:type="simple"><named-content content-type="geo-json" specific-use="{&#34;type&#34;:&#34;Point&#34;,&#34;coordinates&#34;:[-78.,0.333333]}" xlink:type="simple">00°20'00"N, 78°00'00"W</named-content></named-content>, 3600–3650 m, 7–8 Feb 1992, <italic>S. Lægaard 101171</italic> (<named-content xmlns:xlink="http://www.w3.org/1999/xlink" content-type="dwc:institutional_code" xlink:type="simple">AAU</named-content>). <bold>Loja</bold>: Cajanuma, <named-content xmlns:xlink="http://www.w3.org/1999/xlink" content-type="dwc:verbatimCoordinates" xlink:type="simple"><named-content content-type="geo-json" specific-use="{&#34;type&#34;:&#34;Point&#34;,&#34;coordinates&#34;:[-79.2,-4.083333]}" xlink:type="simple">04°05'S, 79°12'W</named-content></named-content>, 2700–3100 m, 5 Mar 1987, <italic>I. Grignon 84297</italic> (<named-content xmlns:xlink="http://www.w3.org/1999/xlink" content-type="dwc:institutional_code" xlink:type="simple">AAU</named-content>, <named-content xmlns:xlink="http://www.w3.org/1999/xlink" content-type="dwc:institutional_code" xlink:type="simple">MO</named-content>, <named-content xmlns:xlink="http://www.w3.org/1999/xlink" content-type="dwc:institutional_code" xlink:type="simple">US</named-content>). <bold>Napo</bold>: <named-content xmlns:xlink="http://www.w3.org/1999/xlink" content-type="dwc:verbatimCoordinates" xlink:type="simple"><named-content content-type="geo-json" specific-use="{&#34;type&#34;:&#34;Point&#34;,&#34;coordinates&#34;:[-78.383333,-0.933333]}" xlink:type="simple">00°56'00"S, 78°23'00"W</named-content></named-content>, 3600 m, 16–18 Nov 1984, <italic>S. Lægaard 53356</italic> (<named-content xmlns:xlink="http://www.w3.org/1999/xlink" content-type="dwc:institutional_code" xlink:type="simple">AAU</named-content>, <named-content xmlns:xlink="http://www.w3.org/1999/xlink" content-type="dwc:institutional_code" xlink:type="simple">QCA</named-content>, <named-content xmlns:xlink="http://www.w3.org/1999/xlink" content-type="dwc:institutional_code" xlink:type="simple">US</named-content>). <bold>Pichincha</bold>: Paso de Huanpango, 3280 m, Jul 1928, <italic>G. Firmín 439</italic> (<named-content xmlns:xlink="http://www.w3.org/1999/xlink" content-type="dwc:institutional_code" xlink:type="simple">US</named-content>); Pedregal, 3400 m, 7 Jul 1944, M. Acosta Solís 8333 (<named-content xmlns:xlink="http://www.w3.org/1999/xlink" content-type="dwc:institutional_code" xlink:type="simple">US</named-content>); Montes Pichinchas, 3700 m, 21 Jan 1856, <italic>W. Jameson s.n.</italic> (<named-content xmlns:xlink="http://www.w3.org/1999/xlink" content-type="dwc:institutional_code" xlink:type="simple">US</named-content>), <italic>Jameson 168</italic> (<named-content xmlns:xlink="http://www.w3.org/1999/xlink" content-type="dwc:institutional_code" xlink:type="simple">US</named-content>); Pasochoa near Quito, 1890, <italic>L. Sodiro s.n.</italic> (<named-content xmlns:xlink="http://www.w3.org/1999/xlink" content-type="dwc:institutional_code" xlink:type="simple">US</named-content>); La Campiña, 3000 m, <italic>T. Holmgren 649</italic> (<named-content xmlns:xlink="http://www.w3.org/1999/xlink" content-type="dwc:institutional_code" xlink:type="simple">US</named-content>). <bold>Tungurahua</bold>: Cordillera de Llanganates, 3000 m, 16 Nov 1939, E. Asplund 9737 (<named-content xmlns:xlink="http://www.w3.org/1999/xlink" content-type="dwc:institutional_code" xlink:type="simple">US</named-content>). <bold>Peru. Cusco</bold>: Paucartambo, 2800 m, 17 Mar 2002, <italic>P.M. Peterson 16571 &amp; N.F. Refulio Rodriguez</italic> (<named-content xmlns:xlink="http://www.w3.org/1999/xlink" content-type="dwc:institutional_code" xlink:type="simple">US</named-content>, <named-content xmlns:xlink="http://www.w3.org/1999/xlink" content-type="dwc:institutional_code" xlink:type="simple">USM</named-content>); Calca, 3430 m, 17 Mar 2002, <italic>P.M. Peterson 16581 &amp; N.F. Refulio Rodriguez</italic> (<named-content xmlns:xlink="http://www.w3.org/1999/xlink" content-type="dwc:institutional_code" xlink:type="simple">US</named-content>, <named-content xmlns:xlink="http://www.w3.org/1999/xlink" content-type="dwc:institutional_code" xlink:type="simple">USM</named-content>); Pillco, 17 Apr 1967, <italic>C. Vargas C. 19264</italic> (<named-content xmlns:xlink="http://www.w3.org/1999/xlink" content-type="dwc:institutional_code" xlink:type="simple">US</named-content>); Quispicanche, <named-content xmlns:xlink="http://www.w3.org/1999/xlink" content-type="dwc:verbatimCoordinates" xlink:type="simple"><named-content content-type="geo-json" specific-use="{&#34;type&#34;:&#34;Point&#34;,&#34;coordinates&#34;:[-70.97775,-13.592444]}" xlink:type="simple">13°35'32.8"S, 70°58'39.9"W</named-content></named-content>, 3097 m, 20 Mar 2007, <italic>P.M. Peterson 20582, R.J. Soreng &amp; K. Romaschenko</italic> (<named-content xmlns:xlink="http://www.w3.org/1999/xlink" content-type="dwc:institutional_code" xlink:type="simple">US</named-content>, <named-content xmlns:xlink="http://www.w3.org/1999/xlink" content-type="dwc:institutional_code" xlink:type="simple">USM</named-content>); <bold>Moquegua</bold>: El Abra, 2000 m, Mar 1967, <italic>C. Vargas C. 19104</italic> (<named-content xmlns:xlink="http://www.w3.org/1999/xlink" content-type="dwc:institutional_code" xlink:type="simple">US</named-content>). <bold>San Martín</bold>: Huicungo, <named-content xmlns:xlink="http://www.w3.org/1999/xlink" content-type="dwc:verbatimCoordinates" xlink:type="simple"><named-content content-type="geo-json" specific-use="{&#34;type&#34;:&#34;Point&#34;,&#34;coordinates&#34;:[-77.333333,-7.966667]}" xlink:type="simple">7°58'S, 77°20'W</named-content></named-content>, 2900–3150 m, 27 Jun 1999, <italic>A. Cano s.n.</italic> (<named-content xmlns:xlink="http://www.w3.org/1999/xlink" content-type="dwc:institutional_code" xlink:type="simple">SI</named-content>, <named-content xmlns:xlink="http://www.w3.org/1999/xlink" content-type="dwc:institutional_code" xlink:type="simple">USM</named-content>); <italic>B. León 3797</italic> (<named-content xmlns:xlink="http://www.w3.org/1999/xlink" content-type="dwc:institutional_code" xlink:type="simple">USM</named-content>).</p><!--PageBreak--></tp:treatment-sec><tp:treatment-sec><!--Section generated to contain objects referenced in tp:taxon-treatment.--><fig id="F4" position="float" orientation="portrait"><label>Figure 4.</label><caption><p>
          <italic><tp:taxon-name><tp:taxon-name-part taxon-name-part-type="genus">Poa</tp:taxon-name-part> <tp:taxon-name-part taxon-name-part-type="species">sanchez-vegae</tp:taxon-name-part></tp:taxon-name></italic> (<bold>A, B, D–L</bold>) and <italic><tp:taxon-name><tp:taxon-name-part taxon-name-part-type="genus">Poa</tp:taxon-name-part> <tp:taxon-name-part taxon-name-part-type="species">hitchcockiana</tp:taxon-name-part></tp:taxon-name></italic> (<bold>C</bold>). <italic><tp:taxon-name><tp:taxon-name-part taxon-name-part-type="genus">Poa</tp:taxon-name-part> <tp:taxon-name-part taxon-name-part-type="species">sanchez-vegae</tp:taxon-name-part></tp:taxon-name></italic>: <bold>A</bold> Habit <bold>B</bold> Sheath, ligule, and blade <bold>D</bold> Panicle <bold>E</bold> Spikelet <bold>F</bold> Glumes, showing lower 1-veined and upper 4-veined <bold>G</bold> Glumes, showing lower 1-veined and upper 3-veined <bold>H</bold> Lemma <bold>I</bold> Paleas <bold>J</bold> Palea, anthers, and rachilla <bold>K</bold> Lodicules and pistil <bold>L</bold> Pistil. (<italic>Sánchez Vega 11781, Sánchez Montoya, Cueva R. &amp; Montoya</italic>, <named-content xmlns:xlink="http://www.w3.org/1999/xlink" content-type="dwc:institutional_code" xlink:type="simple">US</named-content>-3472470, <named-content xmlns:xlink="http://www.w3.org/1999/xlink" content-type="dwc:institutional_code" xlink:type="simple">US</named-content>-3686568). <italic><tp:taxon-name><tp:taxon-name-part taxon-name-part-type="genus">Poa</tp:taxon-name-part> <tp:taxon-name-part taxon-name-part-type="species">hitchcockiana</tp:taxon-name-part></tp:taxon-name></italic>: <bold>C</bold> Sheath, ligule, and blade (<italic>Peterson 16571 &amp; Refulio Rodriguez</italic>).</p></caption><graphic xmlns:xlink="http://www.w3.org/1999/xlink" xlink:href="phytokeys-063-107-g004.jpg" position="float" orientation="portrait" xlink:type="simple" id="oo_91500.jpg"/></fig></tp:treatment-sec><ref-list><ref id="B13"><mixed-citation xmlns:xlink="http://www.w3.org/1999/xlink" xlink:type="simple">
          <institution xlink:type="simple">IUCN</institution> (<year>2010</year>) <source>IUCN Red List of Threatened Species. Version 2010.3</source>.</mixed-citation></ref><ref id="B27"><mixed-citation xmlns:xlink="http://www.w3.org/1999/xlink" xlink:type="simple">
          <person-group><name name-style="western"><surname>Soreng</surname><given-names>RJ</given-names></name><name name-style="western"><surname>Bull</surname><given-names>RD</given-names></name><name name-style="western"><surname>Gillespie</surname><given-names>LJ</given-names></name></person-group> (<year>2010</year>) <article-title>Phylogeny and reticulation in <italic><tp:taxon-name><tp:taxon-name-part taxon-name-part-type="genus">Poa</tp:taxon-name-part></tp:taxon-name></italic> based on plastid <italic>trnTLF</italic> and nrITS sequences with attention to diploids.</article-title> In: <person-group><name name-style="western"><surname>Seberg</surname><given-names>O</given-names></name><name name-style="western"><surname>Petersen</surname><given-names>G</given-names></name><name name-style="western"><surname>Barfod</surname><given-names>AS</given-names></name><name name-style="western"><surname>Davis</surname><given-names>JI</given-names></name></person-group> (<role>Eds</role>) <issue-title>Diversity, Phylogeny, and Evolution in the Monocotyledons.</issue-title> <source>Aarhus University Press, Aarhus</source>, <fpage>619</fpage>–<lpage>644</lpage>.</mixed-citation></ref><ref id="B29"><mixed-citation xmlns:xlink="http://www.w3.org/1999/xlink" xlink:type="simple">
          <person-group><name name-style="western"><surname>Soreng</surname><given-names>RJ</given-names></name><name name-style="western"><surname>Gillespie</surname><given-names>LJ</given-names></name></person-group> (<year>2007</year>) <article-title><italic><tp:taxon-name><tp:taxon-name-part taxon-name-part-type="genus">Nicoraepoa</tp:taxon-name-part></tp:taxon-name></italic> (<tp:taxon-name><tp:taxon-name-part taxon-name-part-type="family">Poaceae</tp:taxon-name-part></tp:taxon-name>, <tp:taxon-name><tp:taxon-name-part taxon-name-part-type="tribe">Poeae</tp:taxon-name-part></tp:taxon-name>), a new South American genus based on <tp:taxon-name><tp:taxon-name-part taxon-name-part-type="genus">Poa</tp:taxon-name-part> <tp:taxon-name-part taxon-name-part-type="infraspecific-rank">subgenus</tp:taxon-name-part> <tp:taxon-name-part taxon-name-part-type="subgenus">Andinae</tp:taxon-name-part></tp:taxon-name>, and emendation of <tp:taxon-name><tp:taxon-name-part taxon-name-part-type="genus">Poa</tp:taxon-name-part> <tp:taxon-name-part taxon-name-part-type="infraspecific-rank">section</tp:taxon-name-part> <tp:taxon-name-part taxon-name-part-type="section">Parodiochloa</tp:taxon-name-part></tp:taxon-name> of the sub-Antarctic islands.</article-title> <source>Annals of the Missouri Botanical Garden</source> <volume>94</volume>: <fpage>821</fpage>–<lpage>849</lpage>.</mixed-citation></ref></ref-list></tp:taxon-treatment>
