# Supplementary material for: A revision of Poa subsection Aphanelytrum (Poaceae, Pooideae, Poaeae, Poinae); and a new species, Poa auriculata
Source: PhytoKeys. 2016 Jun 6;(63):107–25. doi: 10.3897/phytokeys.63.8198 (PMC4956932; doi:10.3897/phytokeys.63.8198)
Supplement: XML Treatment for Poa reclinata [file phytokeys.63.8198-treatment3.xml]

<!DOCTYPE tp:taxon-treatment
  PUBLIC "-//TaxonX//DTD Taxonomic Treatment Publishing DTD v0 20100105//EN" "tax-treatment-NSO.dtd">
<tp:taxon-treatment xmlns:tp="http://www.plazi.org/taxpub"><tp:treatment-meta><kwd-group><label>Taxon classification</label><kwd><named-content content-type="kingdom">Plantae</named-content></kwd><kwd><named-content content-type="order">Poales</named-content></kwd><kwd><named-content content-type="family">Poaceae</named-content></kwd></kwd-group><mixed-citation publication-type="journal"><person-group><name><surname>Peterson</surname><given-names>Paul M.</given-names></name><name><surname>Soreng</surname><given-names>Robert J.</given-names></name></person-group><article-title>A revision of <tp:taxon-name><tp:taxon-name-part taxon-name-part-type="genus">Poa</tp:taxon-name-part> <tp:taxon-name-part taxon-name-part-type="infraspecific-rank">subsection</tp:taxon-name-part> <tp:taxon-name-part taxon-name-part-type="subsection">Aphanelytrum</tp:taxon-name-part></tp:taxon-name> (<tp:taxon-name><tp:taxon-name-part taxon-name-part-type="family">Poaceae</tp:taxon-name-part></tp:taxon-name>, <tp:taxon-name><tp:taxon-name-part taxon-name-part-type="subfamily">Pooideae</tp:taxon-name-part></tp:taxon-name>, <tp:taxon-name><tp:taxon-name-part taxon-name-part-type="tribe">Poaeae</tp:taxon-name-part></tp:taxon-name>, <tp:taxon-name><tp:taxon-name-part taxon-name-part-type="subtribe">Poinae</tp:taxon-name-part></tp:taxon-name>); and a new species, <italic><tp:taxon-name><tp:taxon-name-part taxon-name-part-type="genus">Poa</tp:taxon-name-part> <tp:taxon-name-part taxon-name-part-type="species">auriculata</tp:taxon-name-part></tp:taxon-name></italic></article-title><source>PhytoKeys</source><day>6</day><month>6</month><year>2016</year><volume>2016</volume><issue>63</issue><fpage>107</fpage><lpage>125</lpage><pub-id pub-id-type="doi">10.3897/phytokeys.63.8198</pub-id></mixed-citation></tp:treatment-meta><tp:nomenclature><tp:taxon-name>
            <tp:taxon-name-part taxon-name-part-type="genus">Poa</tp:taxon-name-part>
            <tp:taxon-name-part taxon-name-part-type="species">reclinata</tp:taxon-name-part>
            <object-id xmlns:xlink="http://www.w3.org/1999/xlink" content-type="ipni" xlink:type="simple">urn:lsid:ipni.org:names:77155361-1</object-id>
          </tp:taxon-name><tp:taxon-authority>(Swallen) Soreng &amp; P.M. Peterson</tp:taxon-authority><tp:taxon-status xmlns:xlink="http://www.w3.org/1999/xlink" xlink:type="simple">comb. nov.</tp:taxon-status><xref ref-type="fig" rid="F3">Fig. 3</xref><!--PageBreak--><!--PageBreak--><tp:nomenclature-citation-list><tp:nomenclature-citation><tp:taxon-name>
                <tp:taxon-name-part taxon-name-part-type="genus">Festuca</tp:taxon-name-part> <tp:taxon-name-part taxon-name-part-type="species">reclinata</tp:taxon-name-part></tp:taxon-name><comment>Swallen, Contr. U.S. Natl. Herb. 26(6): 254. 1949. </comment></tp:nomenclature-citation></tp:nomenclature-citation-list></tp:nomenclature><tp:treatment-sec sec-type="material"><title>Type.</title><p>COLOMBIA. Departamento Santander, Cordillera Oriental, Paramo de Almorzadero, 3500–3700 m, 20 Jun 1940, <italic>J. Cuatrecasas &amp; H. Garcia Barriga 9970</italic> (holotype: <named-content xmlns:xlink="http://www.w3.org/1999/xlink" content-type="dwc:institutional_code" xlink:type="simple">US</named-content>-1798714!; isotypes: <named-content xmlns:xlink="http://www.w3.org/1999/xlink" content-type="dwc:institutional_code" xlink:type="simple">BC</named-content>-635144 seen digitally!; <named-content xmlns:xlink="http://www.w3.org/1999/xlink" content-type="dwc:institutional_code" xlink:type="simple">COL</named-content>-34839 seen digitally!).</p></tp:treatment-sec><tp:treatment-sec sec-type="description"><title>Description.</title><p>Stooling perennials forming small tussocks with intravaginal innovations. Culms 30–40 cm tall, decumbent to erect, often weak, spreading to prostrate, culm bases continuously branch and often root at low to mid-culm nodes, glabrous; nodes 2 or 3 in distal half; internodes 1.4–8.0 cm long. Leaf sheaths about 2/3 as long as the internodes, membranous, greenish-white, scabrous, upper sheaths open 1/2 the length, collars flared; ligules 1–2.5 mm long, membranous, apex acute, ephemeral; blades 5–15 cm × 0.3–0.5 mm, flat, thin, lax, green, abaxially scabrous. Panicles 9–10 × 2–3 cm, few-flowered with 5–8 spikelets, flexuous, ovate, branched; branches glabrous. Spikelets 10–13 mm long, 4-flowered, glabrous; obovate; rachilla 1.2–2.4 mm long, minutely scabrous; glumes 1.3–3.6 mm long, membranous, lanceolate, green, glabrous, upper margins hairy; lower glumes 1.3–2 mm long, 1-nerved, apex acute; upper glumes 3–3.5 mm long, less than ½ as long as the florets, 3-veined, apex acuminate; lemmas 6.6–8 mm long, 5-veined, lanceolate, membranous, green, scabrous, apex bifid, two-dentate, awned between the teeth, the awn 1–2 mm long; paleas 4.6–5.2 mm long, membranous, keels scabrous, apex bifid; lodicules 0.6–0.8 mm long, lanceolate; anthers 2.7–3.3 mm long; ovaries glabrous. Caryopses not seen.</p></tp:treatment-sec><tp:treatment-sec sec-type="description"><title>Leaf anatomy.</title><p>The leaf anatomy of <italic><tp:taxon-name><tp:taxon-name-part taxon-name-part-type="genus">Poa</tp:taxon-name-part> <tp:taxon-name-part taxon-name-part-type="species">reclinata</tp:taxon-name-part></tp:taxon-name></italic> is C<sub>3</sub>, XyMS+ and the transverse sections have many widely spaced vascular bundles with small ribs; sclerenchyma is under both abaxial and adaxial epidermis, discontinuous, small, extending to the vascular bundles forming girders; bulliform cells are absent; epidermis is sparsely hairy. An anatomical description of <italic><tp:taxon-name><tp:taxon-name-part taxon-name-part-type="genus">Poa</tp:taxon-name-part> <tp:taxon-name-part taxon-name-part-type="species">reclinata</tp:taxon-name-part></tp:taxon-name></italic> is also found in <xref ref-type="bibr" rid="B38">Watson and Dallwitz (1992)</xref> and <xref ref-type="bibr" rid="B33">Stančík and Peterson (2007</xref>, figs 13g, 77c–f).</p></tp:treatment-sec><tp:treatment-sec sec-type="Phenology"><title>Phenology.</title><p>Flowering in July.</p></tp:treatment-sec><tp:treatment-sec sec-type="distribution"><title>Distribution.</title><p>
            <italic><tp:taxon-name><tp:taxon-name-part taxon-name-part-type="genus">Poa</tp:taxon-name-part> <tp:taxon-name-part taxon-name-part-type="species">reclinata</tp:taxon-name-part></tp:taxon-name></italic> is known only from the type locality, the paramo of the Colombian Cordillera Oriental, Dept. Santander (<xref ref-type="bibr" rid="B33">Stančík and Peterson 2007</xref>).</p></tp:treatment-sec><tp:treatment-sec sec-type="Conservation status"><title>Conservation status.</title><p>The species is rare and its conservation status is data deficient (<xref ref-type="bibr" rid="B13">IUCN 2010</xref>).</p></tp:treatment-sec><tp:treatment-sec sec-type="etymology"><title>Etymology.</title><p>The specific epithet is probably in reference to the decumbent, spreading or prostrate culms, a frequent characteristic of the species in this subsection of <italic><tp:taxon-name><tp:taxon-name-part taxon-name-part-type="genus">Poa</tp:taxon-name-part></tp:taxon-name></italic>.</p></tp:treatment-sec><tp:treatment-sec sec-type="comments"><title>Comments.</title><p>
            <xref ref-type="bibr" rid="B33">Stančík and Peterson (2007)</xref> mentioned that the spikelets and panicles of <italic><tp:taxon-name><tp:taxon-name-part taxon-name-part-type="genus">Festuca</tp:taxon-name-part></tp:taxon-name></italic> [<italic><tp:taxon-name><tp:taxon-name-part taxon-name-part-type="genus">Poa</tp:taxon-name-part></tp:taxon-name></italic>] <italic><tp:taxon-name><tp:taxon-name-part taxon-name-part-type="species">reclinata</tp:taxon-name-part></tp:taxon-name></italic> were similar to <italic><tp:taxon-name><tp:taxon-name-part taxon-name-part-type="genus">Aphanelytrum</tp:taxon-name-part> <tp:taxon-name-part taxon-name-part-type="species">procumbens</tp:taxon-name-part></tp:taxon-name></italic> [<italic><tp:taxon-name><tp:taxon-name-part taxon-name-part-type="genus">Poa</tp:taxon-name-part> <tp:taxon-name-part taxon-name-part-type="species">hitchcockiana</tp:taxon-name-part></tp:taxon-name></italic>], but the glumes in the former are veined. They provisionally placed <italic><tp:taxon-name><tp:taxon-name-part taxon-name-part-type="genus">Festuca</tp:taxon-name-part> <tp:taxon-name-part taxon-name-part-type="species">reclinata</tp:taxon-name-part></tp:taxon-name></italic> in <tp:taxon-name><tp:taxon-name-part taxon-name-part-type="genus">Festuca</tp:taxon-name-part> <tp:taxon-name-part taxon-name-part-type="infraspecific-rank">subg.</tp:taxon-name-part> <tp:taxon-name-part taxon-name-part-type="subgenus">Subulatae</tp:taxon-name-part> <tp:taxon-name-part taxon-name-part-type="basionym-authority">(Tzvelev)</tp:taxon-name-part> <tp:taxon-name-part taxon-name-part-type="authority">E.B. Alexeev</tp:taxon-name-part> <tp:taxon-name-part taxon-name-part-type="infraspecific-rank">sect.</tp:taxon-name-part> <tp:taxon-name-part taxon-name-part-type="section">Glabricarpae</tp:taxon-name-part></tp:taxon-name> E.B. Alexeev, as suggested by Aleexev (1986), along with <italic><tp:taxon-name><tp:taxon-name-part taxon-name-part-type="genus">Festuca</tp:taxon-name-part> <tp:taxon-name-part taxon-name-part-type="species">caldasii</tp:taxon-name-part></tp:taxon-name></italic> (Kunth) Kunth and <italic><tp:taxon-name><tp:taxon-name-part taxon-name-part-type="genus">Festuca</tp:taxon-name-part> <tp:taxon-name-part taxon-name-part-type="species">woodii</tp:taxon-name-part></tp:taxon-name></italic> Stančík. <!--PageBreak--><!--PageBreak-->The latter two species of <italic><tp:taxon-name><tp:taxon-name-part taxon-name-part-type="genus">Festuca</tp:taxon-name-part></tp:taxon-name></italic> have open sheaths, flattened and hairy (hispid?) rachillas, and lemmas with rounded keels and annulate calluses, whereas <italic><tp:taxon-name><tp:taxon-name-part taxon-name-part-type="genus">Poa</tp:taxon-name-part> <tp:taxon-name-part taxon-name-part-type="species">reclinata</tp:taxon-name-part></tp:taxon-name></italic> has fused sheaths ½ their length, terete rachillas that are minutely scabrous, and lemmas with compressed keels and smooth transitions from callus to lemma. We hope to confirm the placement of <italic><tp:taxon-name><tp:taxon-name-part taxon-name-part-type="genus">Poa</tp:taxon-name-part> <tp:taxon-name-part taxon-name-part-type="species">reclinata</tp:taxon-name-part></tp:taxon-name></italic> in <tp:taxon-name><tp:taxon-name-part taxon-name-part-type="genus">Poa</tp:taxon-name-part> <tp:taxon-name-part taxon-name-part-type="infraspecific-rank">subsect.</tp:taxon-name-part> <tp:taxon-name-part taxon-name-part-type="subsection">Aphanelytrum</tp:taxon-name-part></tp:taxon-name> in future DNA studies.</p><fig id="F3" position="float" orientation="portrait"><label>Figure 3.</label><caption><p>
          <italic><tp:taxon-name><tp:taxon-name-part taxon-name-part-type="genus">Poa</tp:taxon-name-part> <tp:taxon-name-part taxon-name-part-type="species">reclinata</tp:taxon-name-part></tp:taxon-name></italic>: <bold>A</bold> Habit <bold>B</bold> Sheath, ligule, and blade <bold>C</bold> Spikelet <bold>D</bold> Lower floret <bold>E</bold> Upper glumes <bold>F</bold> Lower glume <bold>G</bold> Lemma <bold>H</bold> Palea and rachilla, lateral view <bold>I</bold> Stamens with palea <bold>J</bold> Lodicules and with pistil. (<italic>Cuatrecasas 9970 &amp; Garcua Barriga</italic>, <named-content xmlns:xlink="http://www.w3.org/1999/xlink" content-type="dwc:institutional_code" xlink:type="simple">US</named-content>-1798714).</p></caption><graphic xmlns:xlink="http://www.w3.org/1999/xlink" xlink:href="phytokeys-063-107-g003.jpg" position="float" orientation="portrait" xlink:type="simple" id="oo_91499.jpg"/></fig></tp:treatment-sec><ref-list><ref id="B38"><mixed-citation xmlns:xlink="http://www.w3.org/1999/xlink" xlink:type="simple">
          <person-group><name name-style="western"><surname>Watson</surname><given-names>L</given-names></name><name name-style="western"><surname>Dallwitz</surname><given-names>M</given-names></name></person-group> (<year>1992</year>) <source>The Grass Genera of the World</source>. <publisher-name>C.A.B. International</publisher-name>, <publisher-loc>Wallingford</publisher-loc>, <size units="page">1038 pp</size>.</mixed-citation></ref><ref id="B33"><mixed-citation xmlns:xlink="http://www.w3.org/1999/xlink" xlink:type="simple">
          <person-group><name name-style="western"><surname>Stančík</surname><given-names>D</given-names></name><name name-style="western"><surname>Peterson</surname><given-names>PM</given-names></name></person-group> (<year>2007</year>) <article-title>A revision of <italic><tp:taxon-name><tp:taxon-name-part taxon-name-part-type="genus">Festuca</tp:taxon-name-part></tp:taxon-name></italic> (<tp:taxon-name><tp:taxon-name-part taxon-name-part-type="family">Poaceae</tp:taxon-name-part></tp:taxon-name>: <tp:taxon-name><tp:taxon-name-part taxon-name-part-type="subtribe">Loliinae</tp:taxon-name-part></tp:taxon-name>) in South American Paramos.</article-title> <source>Contributions from the United States National Herbarium</source> <volume>56</volume>: <fpage>1</fpage>–<lpage>184</lpage>.</mixed-citation></ref><ref id="B13"><mixed-citation xmlns:xlink="http://www.w3.org/1999/xlink" xlink:type="simple">
          <institution xlink:type="simple">IUCN</institution> (<year>2010</year>) <source>IUCN Red List of Threatened Species. Version 2010.3</source>.</mixed-citation></ref></ref-list></tp:taxon-treatment>
