# Supplementary material for: A revision of Poa subsection Aphanelytrum (Poaceae, Pooideae, Poaeae, Poinae); and a new species, Poa auriculata
Source: PhytoKeys. 2016 Jun 6;(63):107–25. doi: 10.3897/phytokeys.63.8198 (PMC4956932; doi:10.3897/phytokeys.63.8198)
Supplement: XML Treatment for Poa sanchez-vegae [file phytokeys.63.8198-treatment4.xml]

<!DOCTYPE tp:taxon-treatment
  PUBLIC "-//TaxonX//DTD Taxonomic Treatment Publishing DTD v0 20100105//EN" "tax-treatment-NSO.dtd">
<tp:taxon-treatment xmlns:tp="http://www.plazi.org/taxpub"><tp:treatment-meta><kwd-group><label>Taxon classification</label><kwd><named-content content-type="kingdom">Plantae</named-content></kwd><kwd><named-content content-type="order">Poales</named-content></kwd><kwd><named-content content-type="family">Poaceae</named-content></kwd></kwd-group><mixed-citation publication-type="journal"><person-group><name><surname>Peterson</surname><given-names>Paul M.</given-names></name><name><surname>Soreng</surname><given-names>Robert J.</given-names></name></person-group><article-title>A revision of <tp:taxon-name><tp:taxon-name-part taxon-name-part-type="genus">Poa</tp:taxon-name-part> <tp:taxon-name-part taxon-name-part-type="infraspecific-rank">subsection</tp:taxon-name-part> <tp:taxon-name-part taxon-name-part-type="subsection">Aphanelytrum</tp:taxon-name-part></tp:taxon-name> (<tp:taxon-name><tp:taxon-name-part taxon-name-part-type="family">Poaceae</tp:taxon-name-part></tp:taxon-name>, <tp:taxon-name><tp:taxon-name-part taxon-name-part-type="subfamily">Pooideae</tp:taxon-name-part></tp:taxon-name>, <tp:taxon-name><tp:taxon-name-part taxon-name-part-type="tribe">Poaeae</tp:taxon-name-part></tp:taxon-name>, <tp:taxon-name><tp:taxon-name-part taxon-name-part-type="subtribe">Poinae</tp:taxon-name-part></tp:taxon-name>); and a new species, <italic><tp:taxon-name><tp:taxon-name-part taxon-name-part-type="genus">Poa</tp:taxon-name-part> <tp:taxon-name-part taxon-name-part-type="species">auriculata</tp:taxon-name-part></tp:taxon-name></italic></article-title><source>PhytoKeys</source><day>6</day><month>6</month><year>2016</year><volume>2016</volume><issue>63</issue><fpage>107</fpage><lpage>125</lpage><pub-id pub-id-type="doi">10.3897/phytokeys.63.8198</pub-id></mixed-citation></tp:treatment-meta><tp:nomenclature><tp:taxon-name>
            <tp:taxon-name-part taxon-name-part-type="genus">Poa</tp:taxon-name-part>
            <tp:taxon-name-part taxon-name-part-type="species">sanchez-vegae</tp:taxon-name-part>
            <object-id xmlns:xlink="http://www.w3.org/1999/xlink" content-type="ipni" xlink:type="simple">urn:lsid:ipni.org:names:77155370-1</object-id>
          </tp:taxon-name><tp:taxon-authority>Soreng &amp; P.M. Peterson</tp:taxon-authority><tp:taxon-status xmlns:xlink="http://www.w3.org/1999/xlink" xlink:type="simple">nom. nov.</tp:taxon-status><xref ref-type="fig" rid="F2">Fig. 2A–C</xref><xref ref-type="fig" rid="F4">, 4A, B, D–L</xref><tp:nomenclature-citation-list><tp:nomenclature-citation><tp:taxon-name>
                <tp:taxon-name-part taxon-name-part-type="genus">Aphanelytrum</tp:taxon-name-part> <tp:taxon-name-part taxon-name-part-type="species">peruvianum</tp:taxon-name-part></tp:taxon-name><comment>Sánchez Vega, P.M. Peterson, Soreng &amp; Lægaard, J. Bot. Res. Inst. Texas 1(2): 842. 2007. </comment></tp:nomenclature-citation></tp:nomenclature-citation-list></tp:nomenclature><tp:treatment-sec sec-type="material"><title>Type.</title><p>PERU. Departamento Cajamarca, Provincia Cajamarca, Distrito Cajamarca, Cerro Akumullca, al SO de Cajamarca, sobre la cima de la ladera occidental del Valle de Cajamarca (<named-content xmlns:xlink="http://www.w3.org/1999/xlink" content-type="dwc:verbatimCoordinates" xlink:type="simple"><named-content content-type="geo-json" specific-use="{&#34;type&#34;:&#34;Point&#34;,&#34;coordinates&#34;:[-78.49,-7.2375]}" xlink:type="simple">7°14'15"S Lat, 78°29'24"W Long</named-content></named-content>), 3300 m, 20 Mar 2003, <italic>I. Sánchez-Vega 11781, M. Sánchez-Montoya, R. Cueva R. &amp; J. Montoya</italic> (holotype: <named-content xmlns:xlink="http://www.w3.org/1999/xlink" content-type="dwc:institutional_code" xlink:type="simple">CPUN</named-content>!; isotypes: <named-content xmlns:xlink="http://www.w3.org/1999/xlink" content-type="dwc:institutional_code" xlink:type="simple">AAU</named-content>!, F!, <named-content xmlns:xlink="http://www.w3.org/1999/xlink" content-type="dwc:institutional_code" xlink:type="simple">HAO</named-content>!, <named-content xmlns:xlink="http://www.w3.org/1999/xlink" content-type="dwc:institutional_code" xlink:type="simple">HUT</named-content>!, <named-content xmlns:xlink="http://www.w3.org/1999/xlink" content-type="dwc:institutional_code" xlink:type="simple">LOJA</named-content>!, <named-content xmlns:xlink="http://www.w3.org/1999/xlink" content-type="dwc:institutional_code" xlink:type="simple">MICH</named-content>!, <named-content xmlns:xlink="http://www.w3.org/1999/xlink" content-type="dwc:institutional_code" xlink:type="simple">MO</named-content>!, <named-content xmlns:xlink="http://www.w3.org/1999/xlink" content-type="dwc:institutional_code" xlink:type="simple">SI</named-content>!, <named-content xmlns:xlink="http://www.w3.org/1999/xlink" content-type="dwc:institutional_code" xlink:type="simple">US</named-content>-3472470!, <named-content xmlns:xlink="http://www.w3.org/1999/xlink" content-type="dwc:institutional_code" xlink:type="simple">US</named-content>-3686568!, <named-content xmlns:xlink="http://www.w3.org/1999/xlink" content-type="dwc:institutional_code" xlink:type="simple">USM</named-content>!).</p></tp:treatment-sec><tp:treatment-sec sec-type="description"><title>Description.</title><p>Caespitose perennials. Culms 14−24 cm tall, with many culms near base, primary and secondary culms appressed, somewhat decumbent near base with intravaginal branching, culm bases continuously branch and often root at low to mid-culm nodes; internodes 3−18 mm long, numerous. Leaf sheaths longer than the internodes, membranous to hyaline, open to near base to open completely to base, slightly keeled; ligules 2−3 mm long, membranous to hyaline, decurrent, apex erose often lacerate; blades 3−7 cm long (flag leaf ca 1.6 mm long), 0.2−1.2 mm wide, flat to loosely involute, thin, linear, apex naviculate. Panicles 1.7−2.5 cm long, few-flowered with 5−10 spikelets; branches flexuous, the lower branches with two spikelets, the upper branches with single spikelet. Spikelets 5−7 mm long, usually 3-flowered, purplish, glabrous, disarticulating above the glumes and between the florets; lower and middle florets usually staminate; upper florets usually pistillate; rachilla joints 1.2−2 mm long, prolonged above the upper floret; glumes 1−2 mm long, subequal, apex acute, often mucronate; lower glume linear, 1-veined; upper glume oblanceolate, 3(4-)-veined, often toothed or irregularly lobed minutely bifid; lemmas 2.2−3.5 mm long, 3- or 5-veined, ovate, apex mucronate with two acute lobes on each side of the mucro, the mucro 0.1−0.3 mm long; paleas 2−3.2 mm long, 2-keeled, apex bifid; lodicules 0.7−0.8 mm long, lanceolate, membranous, glabrous; stamens 3; anthers 2−2.9 mm long, yellowish to purplish; ovaries glabrous with two styles and two stigmas. Caryopses glabrous.</p></tp:treatment-sec><tp:treatment-sec sec-type="description"><title>Leaf anatomy.</title><p>The transverse section leaf anatomy of <italic><tp:taxon-name><tp:taxon-name-part taxon-name-part-type="genus">Poa</tp:taxon-name-part> <tp:taxon-name-part taxon-name-part-type="species">sanchez-vegae</tp:taxon-name-part></tp:taxon-name></italic> is C<sub>3</sub>, XyMS+ with non-radiate, spongy chlorenchyma, without adaxial palisade cells (Fig. <xref ref-type="fig" rid="F2">2A–C</xref>). There are bulliform cells on the adaxial surface on either side of the midveins primary vascular bundle without additional sclerenchyma (Fig. <xref ref-type="fig" rid="F2">2B</xref>). However, there are a few abaxial sclerenchyma cells associated with the lateral primary vascular bundles (Fig. <xref ref-type="fig" rid="F2">2C</xref>).</p></tp:treatment-sec><tp:treatment-sec sec-type="Phenology"><title>Phenology.</title><p>Flowering in March.</p></tp:treatment-sec><tp:treatment-sec sec-type="distribution"><title>Distribution.</title><p>
            <italic><tp:taxon-name><tp:taxon-name-part taxon-name-part-type="genus">Poa</tp:taxon-name-part> <tp:taxon-name-part taxon-name-part-type="species">sánchez-vegae</tp:taxon-name-part></tp:taxon-name></italic> is known only from the type locality near the western highlands of the Cajamarca Valley and is found on rocky sites associated with jalca vegetation (humid alpine grass ecosystems) at 3300 m (<xref ref-type="bibr" rid="B25">Sánchez-Vega et al. 2007</xref>).</p></tp:treatment-sec><tp:treatment-sec sec-type="Conservation status"><title>Conservation status.</title><p>
            <italic><tp:taxon-name><tp:taxon-name-part taxon-name-part-type="genus">Poa</tp:taxon-name-part> <tp:taxon-name-part taxon-name-part-type="species">sanchez-vegae</tp:taxon-name-part></tp:taxon-name></italic> is rare and the conservation status is data deficient (<xref ref-type="bibr" rid="B13">IUCN 2010</xref>). However, the authors unsuccessfully searched for additional material of this species at the type locality on 26 Mar 2008, accompanied by two of the original collectors, Isidoro Sánchez-Vega and Juan Montoya. The site had been turned into a pine plantation.</p></tp:treatment-sec><tp:treatment-sec sec-type="etymology"><title>Etymology.</title><p>Since the existing specific epithet was occupied in <italic><tp:taxon-name><tp:taxon-name-part taxon-name-part-type="genus">Poa</tp:taxon-name-part></tp:taxon-name></italic> we provide a new name commemorating Isidoro Sánchez Vega, a renowned Peruvian Botanist.</p></tp:treatment-sec><tp:treatment-sec sec-type="comments"><title>Comments.</title><p>Based on morphological characters, Isidoro Sánchez-Vega in consultation with Simon Lægaard, first identified the type collection of <italic><tp:taxon-name><tp:taxon-name-part taxon-name-part-type="genus">Poa</tp:taxon-name-part> <tp:taxon-name-part taxon-name-part-type="species">sanchesz-vegae</tp:taxon-name-part></tp:taxon-name></italic> as an unknown species of <italic><tp:taxon-name><tp:taxon-name-part taxon-name-part-type="genus">Aphanelytrum</tp:taxon-name-part></tp:taxon-name></italic>. In <xref ref-type="bibr" rid="B25">Sánchez Vega et al. (2007)</xref>, we described this taxon as a new <italic><tp:taxon-name><tp:taxon-name-part taxon-name-part-type="genus">Aphanelytrum</tp:taxon-name-part></tp:taxon-name></italic>, and mention that <italic><tp:taxon-name><tp:taxon-name-part taxon-name-part-type="genus">Festuca</tp:taxon-name-part> <tp:taxon-name-part taxon-name-part-type="species">reclinata</tp:taxon-name-part></tp:taxon-name></italic> superficially resembled the genus. In addition, <italic><tp:taxon-name><tp:taxon-name-part taxon-name-part-type="genus">Poa</tp:taxon-name-part> <tp:taxon-name-part taxon-name-part-type="species">sanchez-vegae</tp:taxon-name-part></tp:taxon-name></italic> aligned near or on an unusually long branch within <italic><tp:taxon-name><tp:taxon-name-part taxon-name-part-type="genus">Poa</tp:taxon-name-part></tp:taxon-name></italic> in preliminary cpDNA and ITS sequence analyses (<xref ref-type="bibr" rid="B6">Gillespie et al. 2007</xref>). <xref ref-type="bibr" rid="B7">Gillespie et al. (2008)</xref> included three accessions of <italic><tp:taxon-name><tp:taxon-name-part taxon-name-part-type="genus">Poa</tp:taxon-name-part> <tp:taxon-name-part taxon-name-part-type="species">hitchockiana</tp:taxon-name-part></tp:taxon-name></italic> (≡ <italic><tp:taxon-name><tp:taxon-name-part taxon-name-part-type="genus">Aphanelytrum</tp:taxon-name-part> <tp:taxon-name-part taxon-name-part-type="species">procumbens</tp:taxon-name-part></tp:taxon-name></italic>) that formed a clade sister to <italic><tp:taxon-name><tp:taxon-name-part taxon-name-part-type="genus">Poa</tp:taxon-name-part> <tp:taxon-name-part taxon-name-part-type="species">sanchez-vegae</tp:taxon-name-part></tp:taxon-name></italic> (≡ <italic><tp:taxon-name><tp:taxon-name-part taxon-name-part-type="genus">Aphanelytrum</tp:taxon-name-part> <tp:taxon-name-part taxon-name-part-type="species">peruvianum</tp:taxon-name-part></tp:taxon-name></italic>) which together was sister to two accessions of <italic><tp:taxon-name><tp:taxon-name-part taxon-name-part-type="genus">Poa</tp:taxon-name-part> <tp:taxon-name-part taxon-name-part-type="species">apiculata</tp:taxon-name-part></tp:taxon-name></italic> (≡ <italic><tp:taxon-name><tp:taxon-name-part taxon-name-part-type="genus">Tovarochloa</tp:taxon-name-part> <tp:taxon-name-part taxon-name-part-type="species">peruviana</tp:taxon-name-part></tp:taxon-name></italic>). These results clearly support our classification of <italic><tp:taxon-name><tp:taxon-name-part taxon-name-part-type="genus">Poa</tp:taxon-name-part> <tp:taxon-name-part taxon-name-part-type="species">sanchez-vegae</tp:taxon-name-part></tp:taxon-name></italic> and <italic><tp:taxon-name><tp:taxon-name-part taxon-name-part-type="genus">Poa</tp:taxon-name-part> <tp:taxon-name-part taxon-name-part-type="species">hitchcockiana</tp:taxon-name-part></tp:taxon-name></italic> as members of <tp:taxon-name><tp:taxon-name-part taxon-name-part-type="genus">Poa</tp:taxon-name-part> <tp:taxon-name-part taxon-name-part-type="infraspecific-rank">subsect.</tp:taxon-name-part> <tp:taxon-name-part taxon-name-part-type="subsection">Aphanelytrum</tp:taxon-name-part></tp:taxon-name>.</p><fig id="F4" position="float" orientation="portrait"><label>Figure 4.</label><caption><p>
          <italic><tp:taxon-name><tp:taxon-name-part taxon-name-part-type="genus">Poa</tp:taxon-name-part> <tp:taxon-name-part taxon-name-part-type="species">sanchez-vegae</tp:taxon-name-part></tp:taxon-name></italic> (<bold>A, B, D–L</bold>) and <italic><tp:taxon-name><tp:taxon-name-part taxon-name-part-type="genus">Poa</tp:taxon-name-part> <tp:taxon-name-part taxon-name-part-type="species">hitchcockiana</tp:taxon-name-part></tp:taxon-name></italic> (<bold>C</bold>). <italic><tp:taxon-name><tp:taxon-name-part taxon-name-part-type="genus">Poa</tp:taxon-name-part> <tp:taxon-name-part taxon-name-part-type="species">sanchez-vegae</tp:taxon-name-part></tp:taxon-name></italic>: <bold>A</bold> Habit <bold>B</bold> Sheath, ligule, and blade <bold>D</bold> Panicle <bold>E</bold> Spikelet <bold>F</bold> Glumes, showing lower 1-veined and upper 4-veined <bold>G</bold> Glumes, showing lower 1-veined and upper 3-veined <bold>H</bold> Lemma <bold>I</bold> Paleas <bold>J</bold> Palea, anthers, and rachilla <bold>K</bold> Lodicules and pistil <bold>L</bold> Pistil. (<italic>Sánchez Vega 11781, Sánchez Montoya, Cueva R. &amp; Montoya</italic>, <named-content xmlns:xlink="http://www.w3.org/1999/xlink" content-type="dwc:institutional_code" xlink:type="simple">US</named-content>-3472470, <named-content xmlns:xlink="http://www.w3.org/1999/xlink" content-type="dwc:institutional_code" xlink:type="simple">US</named-content>-3686568). <italic><tp:taxon-name><tp:taxon-name-part taxon-name-part-type="genus">Poa</tp:taxon-name-part> <tp:taxon-name-part taxon-name-part-type="species">hitchcockiana</tp:taxon-name-part></tp:taxon-name></italic>: <bold>C</bold> Sheath, ligule, and blade (<italic>Peterson 16571 &amp; Refulio Rodriguez</italic>).</p></caption><graphic xmlns:xlink="http://www.w3.org/1999/xlink" xlink:href="phytokeys-063-107-g004.jpg" position="float" orientation="portrait" xlink:type="simple" id="oo_91500.jpg"/></fig></tp:treatment-sec><tp:treatment-sec><!--Section generated to contain objects referenced in tp:taxon-treatment.--><fig id="F2" position="float" orientation="portrait"><label>Figure 2.</label><caption><p>Leaf blade transverse sections of <italic><tp:taxon-name><tp:taxon-name-part taxon-name-part-type="genus">Poa</tp:taxon-name-part> <tp:taxon-name-part taxon-name-part-type="species">sanchez-vegae</tp:taxon-name-part></tp:taxon-name></italic> (<bold>A</bold>–<bold>C</bold>) and <italic><tp:taxon-name><tp:taxon-name-part taxon-name-part-type="genus">Poa</tp:taxon-name-part> <tp:taxon-name-part taxon-name-part-type="species">hitchcockiana</tp:taxon-name-part></tp:taxon-name></italic> (<bold>D</bold>). <italic><tp:taxon-name><tp:taxon-name-part taxon-name-part-type="genus">Poa</tp:taxon-name-part> <tp:taxon-name-part taxon-name-part-type="species">sanchez-vegae</tp:taxon-name-part></tp:taxon-name></italic>: <bold>A</bold> Entire leaf blade <bold>B</bold> Midvein showing a single primary vascular bundle with bulliform cells (b indicated by arrows) <bold>C</bold> Lateral primary vascular bundle with a few associated abaxial <abbrev xmlns:xlink="http://www.w3.org/1999/xlink" xlink:type="simple"><def><p>sclerenchyma fibers </p></def>(sf)</abbrev> and <abbrev xmlns:xlink="http://www.w3.org/1999/xlink" xlink:type="simple"><def><p>spongy chlorenchyma </p></def>(chl)</abbrev>. <italic><tp:taxon-name><tp:taxon-name-part taxon-name-part-type="genus">Poa</tp:taxon-name-part> <tp:taxon-name-part taxon-name-part-type="species">hitchcockiana</tp:taxon-name-part></tp:taxon-name></italic>: <bold>D</bold> Midvein showing a single primary vascular bundle with abaxial <abbrev xmlns:xlink="http://www.w3.org/1999/xlink" xlink:type="simple"><def><p>sclerenchyma fibers </p></def>(sf)</abbrev> and collapsed chlorenchyma.</p></caption><graphic xmlns:xlink="http://www.w3.org/1999/xlink" xlink:href="phytokeys-063-107-g002.jpg" position="float" orientation="portrait" xlink:type="simple" id="oo_91497.jpg"/></fig></tp:treatment-sec><ref-list><ref id="B25"><mixed-citation xmlns:xlink="http://www.w3.org/1999/xlink" xlink:type="simple">
          <person-group><name name-style="western"><surname>Sánchez Vega</surname><given-names>I</given-names></name><name name-style="western"><surname>Peterson</surname><given-names>PM</given-names></name><name name-style="western"><surname>Soreng</surname><given-names>RJ</given-names></name><name name-style="western"><surname>Lægaard</surname><given-names>S</given-names></name></person-group> (<year>2007</year>) <article-title><italic><tp:taxon-name><tp:taxon-name-part taxon-name-part-type="genus">Aphanelytrum</tp:taxon-name-part> <tp:taxon-name-part taxon-name-part-type="species">peruvianum</tp:taxon-name-part></tp:taxon-name></italic> (<tp:taxon-name><tp:taxon-name-part taxon-name-part-type="family">Poaceae</tp:taxon-name-part></tp:taxon-name>: <tp:taxon-name><tp:taxon-name-part taxon-name-part-type="subtribe">Poinae</tp:taxon-name-part></tp:taxon-name>): a new species from Perú.</article-title> <source>Journal of the Botanical Research Institute of Texas:</source> <volume>1</volume>: <fpage>841</fpage>–<lpage>845</lpage>.</mixed-citation></ref><ref id="B13"><mixed-citation xmlns:xlink="http://www.w3.org/1999/xlink" xlink:type="simple">
          <institution xlink:type="simple">IUCN</institution> (<year>2010</year>) <source>IUCN Red List of Threatened Species. Version 2010.3</source>.</mixed-citation></ref><ref id="B6"><mixed-citation xmlns:xlink="http://www.w3.org/1999/xlink" xlink:type="simple">
          <person-group><name name-style="western"><surname>Gillespie</surname><given-names>LJ</given-names></name><name name-style="western"><surname>Archambault</surname><given-names>A</given-names></name><name name-style="western"><surname>Soreng</surname><given-names>RJ</given-names></name></person-group> (<year>2007</year>) <article-title>Phylogeny of <italic><tp:taxon-name><tp:taxon-name-part taxon-name-part-type="genus">Poa</tp:taxon-name-part></tp:taxon-name></italic> (<tp:taxon-name><tp:taxon-name-part taxon-name-part-type="family">Poaceae</tp:taxon-name-part></tp:taxon-name>) based on <italic>trnT-trnF</italic> sequence data: major clades and basal relationships.</article-title> <source>Aliso</source> <volume>23</volume>: <fpage>420</fpage>–<lpage>434</lpage>. doi: <ext-link xlink:type="simple" ext-link-type="doi" xlink:href="10.5642/aliso.20072301.33">10.5642/aliso.20072301.33</ext-link></mixed-citation></ref><ref id="B7"><mixed-citation xmlns:xlink="http://www.w3.org/1999/xlink" xlink:type="simple">
          <person-group><name name-style="western"><surname>Gillespie</surname><given-names>LJ</given-names></name><name name-style="western"><surname>Soreng</surname><given-names>RJ</given-names></name><name name-style="western"><surname>Bull</surname><given-names>RD</given-names></name><name name-style="western"><surname>Jacobs</surname><given-names>SWL</given-names></name><name name-style="western"><surname>Refulio Rodriguez</surname><given-names>NF</given-names></name></person-group> (<year>2008</year>) <article-title>Phylogenetic relationships in subtribe <tp:taxon-name><tp:taxon-name-part taxon-name-part-type="subtribe">Poinae</tp:taxon-name-part></tp:taxon-name> (<tp:taxon-name><tp:taxon-name-part taxon-name-part-type="family">Poaceae</tp:taxon-name-part></tp:taxon-name>, <tp:taxon-name><tp:taxon-name-part taxon-name-part-type="tribe">Poeae</tp:taxon-name-part></tp:taxon-name>) based on nuclear ITS and plastid <italic>trnT-trnL-trnF</italic> sequences.</article-title> <source>Botany</source> <volume>86</volume>: <fpage>938</fpage>–<lpage>967</lpage>. doi: <ext-link xlink:type="simple" ext-link-type="doi" xlink:href="10.1139/B08-076">10.1139/B08-076</ext-link></mixed-citation></ref></ref-list></tp:taxon-treatment>
