# Supplementary material for: A revision of Poa subsection Aphanelytrum (Poaceae, Pooideae, Poaeae, Poinae); and a new species, Poa auriculata
Source: PhytoKeys. 2016 Jun 6;(63):107–25. doi: 10.3897/phytokeys.63.8198 (PMC4956932; doi:10.3897/phytokeys.63.8198)
Supplement: XML Treatment for Poa subsect. Tovarochloa [file phytokeys.63.8198-treatment5.xml]

<!DOCTYPE tp:taxon-treatment
  PUBLIC "-//TaxonX//DTD Taxonomic Treatment Publishing DTD v0 20100105//EN" "tax-treatment-NSO.dtd">
<tp:taxon-treatment xmlns:tp="http://www.plazi.org/taxpub"><tp:treatment-meta><kwd-group><label>Taxon classification</label><kwd><named-content content-type="kingdom">Plantae</named-content></kwd><kwd><named-content content-type="order">Poales</named-content></kwd><kwd><named-content content-type="family">Poaceae</named-content></kwd></kwd-group><mixed-citation publication-type="journal"><person-group><name><surname>Peterson</surname><given-names>Paul M.</given-names></name><name><surname>Soreng</surname><given-names>Robert J.</given-names></name></person-group><article-title>A revision of <tp:taxon-name><tp:taxon-name-part taxon-name-part-type="genus">Poa</tp:taxon-name-part> <tp:taxon-name-part taxon-name-part-type="infraspecific-rank">subsection</tp:taxon-name-part> <tp:taxon-name-part taxon-name-part-type="subsection">Aphanelytrum</tp:taxon-name-part></tp:taxon-name> (<tp:taxon-name><tp:taxon-name-part taxon-name-part-type="family">Poaceae</tp:taxon-name-part></tp:taxon-name>, <tp:taxon-name><tp:taxon-name-part taxon-name-part-type="subfamily">Pooideae</tp:taxon-name-part></tp:taxon-name>, <tp:taxon-name><tp:taxon-name-part taxon-name-part-type="tribe">Poaeae</tp:taxon-name-part></tp:taxon-name>, <tp:taxon-name><tp:taxon-name-part taxon-name-part-type="subtribe">Poinae</tp:taxon-name-part></tp:taxon-name>); and a new species, <italic><tp:taxon-name><tp:taxon-name-part taxon-name-part-type="genus">Poa</tp:taxon-name-part> <tp:taxon-name-part taxon-name-part-type="species">auriculata</tp:taxon-name-part></tp:taxon-name></italic></article-title><source>PhytoKeys</source><day>6</day><month>6</month><year>2016</year><volume>2016</volume><issue>63</issue><fpage>107</fpage><lpage>125</lpage><pub-id pub-id-type="doi">10.3897/phytokeys.63.8198</pub-id></mixed-citation></tp:treatment-meta><tp:nomenclature><tp:taxon-name>
              <tp:taxon-name-part taxon-name-part-type="genus">Poa</tp:taxon-name-part>
              <tp:taxon-name-part taxon-name-part-type="infraspecific-rank">subsect.</tp:taxon-name-part>
              <tp:taxon-name-part taxon-name-part-type="subsection">Tovarochloa</tp:taxon-name-part>
              <object-id xmlns:xlink="http://www.w3.org/1999/xlink" content-type="ipni" xlink:type="simple">urn:lsid:ipni.org:names:77155398-1</object-id>
            </tp:taxon-name><tp:taxon-authority>(Macfarl. &amp; P. But) Soreng &amp; P.M. Peterson</tp:taxon-authority><tp:taxon-status xmlns:xlink="http://www.w3.org/1999/xlink" xlink:type="simple">comb. &amp; stat. nov.</tp:taxon-status><tp:nomenclature-citation-list><tp:nomenclature-citation><tp:taxon-name>
              <tp:taxon-name-part taxon-name-part-type="genus">Poa</tp:taxon-name-part>
              <tp:taxon-name-part taxon-name-part-type="infraspecific-rank">subsect.</tp:taxon-name-part>
              <tp:taxon-name-part taxon-name-part-type="subsection">Tovarochloa</tp:taxon-name-part>
              <object-id xmlns:xlink="http://www.w3.org/1999/xlink" content-type="ipni" xlink:type="simple">urn:lsid:ipni.org:names:</object-id>
            </tp:taxon-name><comment>within <tp:taxon-name><tp:taxon-name-part taxon-name-part-type="genus">Poa</tp:taxon-name-part> <tp:taxon-name-part taxon-name-part-type="infraspecific-rank">subg.</tp:taxon-name-part> <tp:taxon-name-part taxon-name-part-type="subgenus">Poa</tp:taxon-name-part> <tp:taxon-name-part taxon-name-part-type="infraspecific-rank">supersect.</tp:taxon-name-part> <tp:taxon-name-part taxon-name-part-type="supersection">Homalopoa</tp:taxon-name-part> <tp:taxon-name-part taxon-name-part-type="basionym-authority">(Dumort.)</tp:taxon-name-part> <tp:taxon-name-part taxon-name-part-type="authority">Soreng &amp; L.J. Gillespie</tp:taxon-name-part> <tp:taxon-name-part taxon-name-part-type="infraspecific-rank">sect.</tp:taxon-name-part> <tp:taxon-name-part taxon-name-part-type="section">Dioicopoa</tp:taxon-name-part></tp:taxon-name> E. Desv., see <xref ref-type="bibr" rid="B6">Gillespie et al. 2007</xref></comment></tp:nomenclature-citation></tp:nomenclature-citation-list><!--PageBreak--><!--PageBreak--></tp:nomenclature><tp:treatment-sec sec-type="Basionym"><title>Basionym.</title><p>
            <italic><tp:taxon-name><tp:taxon-name-part taxon-name-part-type="genus">Tovarochloa</tp:taxon-name-part></tp:taxon-name></italic> T.D. Macfarl. &amp; P. But, Brittonia 34(4): 478. 1982.</p></tp:treatment-sec><tp:treatment-sec sec-type="type species"><title>Type species.</title><p>Based on <italic><tp:taxon-name><tp:taxon-name-part taxon-name-part-type="genus">Tovarochloa</tp:taxon-name-part> <tp:taxon-name-part taxon-name-part-type="species">peruviana</tp:taxon-name-part></tp:taxon-name></italic> T.D. Macfarl. &amp; P. But ≡ <italic><tp:taxon-name><tp:taxon-name-part taxon-name-part-type="genus">Poa</tp:taxon-name-part> <tp:taxon-name-part taxon-name-part-type="species">apiculata</tp:taxon-name-part></tp:taxon-name></italic> Refulio.</p></tp:treatment-sec><tp:treatment-sec sec-type="comments"><title>Comments.</title><p>For consistency in rank, since <italic><tp:taxon-name><tp:taxon-name-part taxon-name-part-type="genus">Poa</tp:taxon-name-part> <tp:taxon-name-part taxon-name-part-type="species">apiculata</tp:taxon-name-part></tp:taxon-name></italic> Refulio (≡ <italic><tp:taxon-name><tp:taxon-name-part taxon-name-part-type="genus">Tovarochloa</tp:taxon-name-part> <tp:taxon-name-part taxon-name-part-type="species">peruviana</tp:taxon-name-part></tp:taxon-name></italic>) apparently is sister to the three species in <tp:taxon-name><tp:taxon-name-part taxon-name-part-type="genus">Poa</tp:taxon-name-part> <tp:taxon-name-part taxon-name-part-type="infraspecific-rank">subsect.</tp:taxon-name-part> <tp:taxon-name-part taxon-name-part-type="subsection">Aphanelytrum</tp:taxon-name-part></tp:taxon-name>, we erect <tp:taxon-name><tp:taxon-name-part taxon-name-part-type="genus">Poa</tp:taxon-name-part> <tp:taxon-name-part taxon-name-part-type="infraspecific-rank">subsect.</tp:taxon-name-part> <tp:taxon-name-part taxon-name-part-type="subsection">Tovarochloa</tp:taxon-name-part></tp:taxon-name>.</p><!--PageBreak--></tp:treatment-sec><ref-list><ref id="B6"><mixed-citation xmlns:xlink="http://www.w3.org/1999/xlink" xlink:type="simple">
          <person-group><name name-style="western"><surname>Gillespie</surname><given-names>LJ</given-names></name><name name-style="western"><surname>Archambault</surname><given-names>A</given-names></name><name name-style="western"><surname>Soreng</surname><given-names>RJ</given-names></name></person-group> (<year>2007</year>) <article-title>Phylogeny of <italic><tp:taxon-name><tp:taxon-name-part taxon-name-part-type="genus">Poa</tp:taxon-name-part></tp:taxon-name></italic> (<tp:taxon-name><tp:taxon-name-part taxon-name-part-type="family">Poaceae</tp:taxon-name-part></tp:taxon-name>) based on <italic>trnT-trnF</italic> sequence data: major clades and basal relationships.</article-title> <source>Aliso</source> <volume>23</volume>: <fpage>420</fpage>–<lpage>434</lpage>. doi: <ext-link xlink:type="simple" ext-link-type="doi" xlink:href="10.5642/aliso.20072301.33">10.5642/aliso.20072301.33</ext-link></mixed-citation></ref></ref-list></tp:taxon-treatment>
