# Supplementary material for: A revision of Poa subsection Aphanelytrum (Poaceae, Pooideae, Poaeae, Poinae); and a new species, Poa auriculata
Source: PhytoKeys. 2016 Jun 6;(63):107–25. doi: 10.3897/phytokeys.63.8198 (PMC4956932; doi:10.3897/phytokeys.63.8198)
Supplement: XML Treatment for Poa auriculata [file phytokeys.63.8198-treatment6.xml]

<!DOCTYPE tp:taxon-treatment
  PUBLIC "-//TaxonX//DTD Taxonomic Treatment Publishing DTD v0 20100105//EN" "tax-treatment-NSO.dtd">
<tp:taxon-treatment xmlns:tp="http://www.plazi.org/taxpub"><tp:treatment-meta><kwd-group><label>Taxon classification</label><kwd><named-content content-type="kingdom">Plantae</named-content></kwd><kwd><named-content content-type="order">Poales</named-content></kwd><kwd><named-content content-type="family">Poaceae</named-content></kwd></kwd-group><mixed-citation publication-type="journal"><person-group><name><surname>Peterson</surname><given-names>Paul M.</given-names></name><name><surname>Soreng</surname><given-names>Robert J.</given-names></name></person-group><article-title>A revision of <tp:taxon-name><tp:taxon-name-part taxon-name-part-type="genus">Poa</tp:taxon-name-part> <tp:taxon-name-part taxon-name-part-type="infraspecific-rank">subsection</tp:taxon-name-part> <tp:taxon-name-part taxon-name-part-type="subsection">Aphanelytrum</tp:taxon-name-part></tp:taxon-name> (<tp:taxon-name><tp:taxon-name-part taxon-name-part-type="family">Poaceae</tp:taxon-name-part></tp:taxon-name>, <tp:taxon-name><tp:taxon-name-part taxon-name-part-type="subfamily">Pooideae</tp:taxon-name-part></tp:taxon-name>, <tp:taxon-name><tp:taxon-name-part taxon-name-part-type="tribe">Poaeae</tp:taxon-name-part></tp:taxon-name>, <tp:taxon-name><tp:taxon-name-part taxon-name-part-type="subtribe">Poinae</tp:taxon-name-part></tp:taxon-name>); and a new species, <italic><tp:taxon-name><tp:taxon-name-part taxon-name-part-type="genus">Poa</tp:taxon-name-part> <tp:taxon-name-part taxon-name-part-type="species">auriculata</tp:taxon-name-part></tp:taxon-name></italic></article-title><source>PhytoKeys</source><day>6</day><month>6</month><year>2016</year><volume>2016</volume><issue>63</issue><fpage>107</fpage><lpage>125</lpage><pub-id pub-id-type="doi">10.3897/phytokeys.63.8198</pub-id></mixed-citation></tp:treatment-meta><tp:nomenclature><tp:taxon-name>
              <tp:taxon-name-part taxon-name-part-type="genus">Poa</tp:taxon-name-part>
              <tp:taxon-name-part taxon-name-part-type="species">auriculata</tp:taxon-name-part>
              <object-id xmlns:xlink="http://www.w3.org/1999/xlink" content-type="ipni" xlink:type="simple">urn:lsid:ipni.org:names:77155360-1</object-id>
            </tp:taxon-name><tp:taxon-authority>Soreng &amp; P.M. Peterson</tp:taxon-authority><tp:taxon-status xmlns:xlink="http://www.w3.org/1999/xlink" xlink:type="simple">sp. nov.</tp:taxon-status><xref ref-type="fig" rid="F5">Fig. 5</xref></tp:nomenclature><tp:treatment-sec sec-type="material"><title>Type.</title><p>PERÚ. Departamento Amazonas, Provincia Chachapoyas, summit of Puma-urcu southeast of Chachapoyas, occasional on dry cliff face, 3100–3200 m, 3 Jul 1962, <italic>J.J. Wurdack 1145</italic> (holotype: <named-content xmlns:xlink="http://www.w3.org/1999/xlink" content-type="dwc:institutional_code" xlink:type="simple">US</named-content>-2382274!).</p></tp:treatment-sec><tp:treatment-sec sec-type="diagnosis"><title>Diagnosis.</title><p>
            <italic><tp:taxon-name><tp:taxon-name-part taxon-name-part-type="genus">Poa</tp:taxon-name-part> <tp:taxon-name-part taxon-name-part-type="species">auriculata</tp:taxon-name-part></tp:taxon-name></italic> differs from <italic><tp:taxon-name><tp:taxon-name-part taxon-name-part-type="genus">Poa</tp:taxon-name-part> <tp:taxon-name-part taxon-name-part-type="species">scabrivaginata</tp:taxon-name-part></tp:taxon-name></italic> Tovar in having 4–6-flowered spikelets, a glabrous callus, glumes 2–3 mm long, and lemmas 2.5–3.8 mm long.</p></tp:treatment-sec><tp:treatment-sec sec-type="description"><title>Description.</title><p>Caespitose, annuals or short-lived perennials. Culms 40–72 cm tall, erect, scabrous, shiny, often weak; nodes 3–5. Leaf sheaths 2/3 to 4/5 as long the internodes, membranous, greenish to stramineous, scabrous, upper sheaths open for 1/3 the length, keeled, summit with prominent triangular auricles; ligules 3.3–5 mm long, membranous to hyaline, apex erose, often split down the center; blades 6–15 cm long (flag leaf 3–6 cm long), 3–6 mm wide, flat, thin, lax, linear, scabrous. Panicles 5–11 cm long, 2.5–5 cm wide, ovate, open; branches flexuous, effuse and spreading with numerous spikelets, scabrous, the lower branches capillary. Spikelets 5–7 mm long, 4–6-flowered, glabrous, ovate, greenish-yellow tinged with purple; rachilla 0.4–1.0 mm long; glumes 2–3 mm long, membranous, subequal; lower glumes 2–2.5 mm long, 1-veined, linear lanceolate, apex acuminate; upper glumes 2.4–3 mm long, 3-veined, the veins not conspicuous, lanceolate, apex acute; lemmas 2.5–3.8 mm long, 5-veined, lanceolate, membranous; apex acute, unawned; paleas 2.3–3.7 mm long, membranous, 2-keeled, the keels scabrous, apex minutely bifid; lodicules 0.4–0.5 mm long, ovate, membranous, glabrous; stamens 3; anthers 1.9–2.1 mm long, yellowish; ovaries glabrous with two styles and two stigmas. Caryopses not seen.</p></tp:treatment-sec><tp:treatment-sec sec-type="Phenology"><title>Phenology.</title><p>Flowering in June and July.</p></tp:treatment-sec><tp:treatment-sec sec-type="distribution"><title>Distribution.</title><p>
            <italic><tp:taxon-name><tp:taxon-name-part taxon-name-part-type="genus">Poa</tp:taxon-name-part> <tp:taxon-name-part taxon-name-part-type="species">auriculata</tp:taxon-name-part></tp:taxon-name></italic> is known only from the type locality in Cordillera de los Andes of Peru near Chachapoyas between 3100–3200 m growing on a dry cliff face.</p></tp:treatment-sec><tp:treatment-sec sec-type="Conservation status"><title>Conservation status.</title><p>The species is rare, but its conservation status is data deficient (<xref ref-type="bibr" rid="B13">IUCN 2010</xref>).</p></tp:treatment-sec><tp:treatment-sec sec-type="etymology"><title>Etymology.</title><p>The specific epithet refers to the triangular auricles that are found on the summit of the sheaths, a feature that is unique among species of <italic><tp:taxon-name><tp:taxon-name-part taxon-name-part-type="genus">Poa</tp:taxon-name-part></tp:taxon-name></italic>.</p></tp:treatment-sec><tp:treatment-sec sec-type="comments"><title>Comments.</title><p>Initially RJS considered <italic><tp:taxon-name><tp:taxon-name-part taxon-name-part-type="genus">Poa</tp:taxon-name-part> <tp:taxon-name-part taxon-name-part-type="species">auriculata</tp:taxon-name-part></tp:taxon-name></italic> to be related to species in <tp:taxon-name><tp:taxon-name-part taxon-name-part-type="genus">Poa</tp:taxon-name-part> <tp:taxon-name-part taxon-name-part-type="infraspecific-rank">subsect.</tp:taxon-name-part> <tp:taxon-name-part taxon-name-part-type="subsection">Aphanelytrum</tp:taxon-name-part></tp:taxon-name>. We do not place the new species in <tp:taxon-name><tp:taxon-name-part taxon-name-part-type="genus">Poa</tp:taxon-name-part> <tp:taxon-name-part taxon-name-part-type="infraspecific-rank">subsect.</tp:taxon-name-part> <tp:taxon-name-part taxon-name-part-type="subsection">Aphanelytrum</tp:taxon-name-part></tp:taxon-name> because the spikelets have short rachillas and are 4–6-flowered, the habit is annual to short-lived perennials with erect culms, and the lemmas are unawned without mucros. However, aside from the auricles, <italic><tp:taxon-name><tp:taxon-name-part taxon-name-part-type="genus">Poa</tp:taxon-name-part> <tp:taxon-name-part taxon-name-part-type="species">auriculata</tp:taxon-name-part></tp:taxon-name></italic> is morphologically consistent with the 300 or so species that reside within <tp:taxon-name><tp:taxon-name-part taxon-name-part-type="genus">Poa</tp:taxon-name-part> <tp:taxon-name-part taxon-name-part-type="infraspecific-rank">subg.</tp:taxon-name-part> <tp:taxon-name-part taxon-name-part-type="subgenus">Poa</tp:taxon-name-part> <tp:taxon-name-part taxon-name-part-type="infraspecific-rank">supersect.</tp:taxon-name-part> <tp:taxon-name-part taxon-name-part-type="supersection">Homalopoa</tp:taxon-name-part></tp:taxon-name>. We hope to include a sample of this species in upcoming molecular analyses.</p><p>
            <italic><tp:taxon-name><tp:taxon-name-part taxon-name-part-type="genus">Poa</tp:taxon-name-part> <tp:taxon-name-part taxon-name-part-type="species">scabrivaginata</tp:taxon-name-part></tp:taxon-name></italic> differs from <italic><tp:taxon-name><tp:taxon-name-part taxon-name-part-type="genus">Poa</tp:taxon-name-part> <tp:taxon-name-part taxon-name-part-type="species">auriculata</tp:taxon-name-part></tp:taxon-name></italic> in having 2-flowered spikelets (4–6 in <italic><tp:taxon-name><tp:taxon-name-part taxon-name-part-type="genus">Poa</tp:taxon-name-part> <tp:taxon-name-part taxon-name-part-type="species">auriculata</tp:taxon-name-part></tp:taxon-name></italic>), a few cobwebby hairs on the callus (verses glabrous), glumes 3.6–4.3 mm long (verses 2–3 mm), and lemmas 4.2–4.5 mm long (verses 2.5–3.8 mm) [<xref ref-type="bibr" rid="B36">Tovar 1965</xref>]. <italic><tp:taxon-name><tp:taxon-name-part taxon-name-part-type="genus">Poa</tp:taxon-name-part> <tp:taxon-name-part taxon-name-part-type="species">aequatoriensis</tp:taxon-name-part></tp:taxon-name></italic> Hack., another species possible to confuse with <italic><tp:taxon-name><tp:taxon-name-part taxon-name-part-type="genus">Poa</tp:taxon-name-part> <tp:taxon-name-part taxon-name-part-type="species">auriculata</tp:taxon-name-part></tp:taxon-name></italic>, <!--PageBreak--><!--PageBreak-->differs in having 2- or 3-, rarely 4-flowered spikelets, a few cobwebby hairs on the callus, and lemmas 3.6–4 mm long (<xref ref-type="bibr" rid="B36">Tovar 1965</xref>). <italic><tp:taxon-name><tp:taxon-name-part taxon-name-part-type="genus">Poa</tp:taxon-name-part> <tp:taxon-name-part taxon-name-part-type="species">aequatoriensis</tp:taxon-name-part></tp:taxon-name></italic> is more wide ranging and has been reported in Colombia, Ecuador, and Peru whereas <italic><tp:taxon-name><tp:taxon-name-part taxon-name-part-type="genus">Poa</tp:taxon-name-part> <tp:taxon-name-part taxon-name-part-type="species">scabrivaginata</tp:taxon-name-part></tp:taxon-name></italic> is known from the type (Depto. de Huánuco, Tambo de Vaca, <italic>J.F. Macbride 4354</italic> at <named-content xmlns:xlink="http://www.w3.org/1999/xlink" content-type="dwc:institutional_code" xlink:type="simple">US</named-content>) and one other possible collection (Depto. de Cajamarca, Celendin, I. Sánchez Vega 2668 at <named-content xmlns:xlink="http://www.w3.org/1999/xlink" content-type="dwc:institutional_code" xlink:type="simple">MO</named-content>) [<xref ref-type="bibr" rid="B34">Sylvester et al. in press</xref>].</p><fig id="F5" position="float" orientation="portrait"><label>Figure 5.</label><caption><p>
          <italic><tp:taxon-name><tp:taxon-name-part taxon-name-part-type="genus">Poa</tp:taxon-name-part> <tp:taxon-name-part taxon-name-part-type="species">auriculata</tp:taxon-name-part></tp:taxon-name></italic>: <bold>A</bold> Habit <bold>B</bold> Sheath, auricles, ligule, and blade <bold>C</bold> Spikelet <bold>D</bold> Glumes <bold>E</bold> Lower glume <bold>F</bold> Floret <bold>G</bold> Lemma <bold>H</bold> Palea, lateral view <bold>I</bold> Stamens with palea <bold>J</bold> Pistil enclosed in palea <bold>K</bold> Lodicules, pistil, and rachilla. (<italic>Wurdack 1145</italic>, <named-content xmlns:xlink="http://www.w3.org/1999/xlink" content-type="dwc:institutional_code" xlink:type="simple">US</named-content>-2382274)</p></caption><graphic xmlns:xlink="http://www.w3.org/1999/xlink" xlink:href="phytokeys-063-107-g005.jpg" position="float" orientation="portrait" xlink:type="simple" id="oo_91501.jpg"/></fig></tp:treatment-sec><ref-list><ref id="B13"><mixed-citation xmlns:xlink="http://www.w3.org/1999/xlink" xlink:type="simple">
          <institution xlink:type="simple">IUCN</institution> (<year>2010</year>) <source>IUCN Red List of Threatened Species. Version 2010.3</source>.</mixed-citation></ref><ref id="B36"><mixed-citation xmlns:xlink="http://www.w3.org/1999/xlink" xlink:type="simple">
          <person-group><name name-style="western"><surname>Tovar</surname><given-names>Ó</given-names></name></person-group> (<year>1965</year>) <article-title>Revisión de las especies Peruanas del género <italic><tp:taxon-name><tp:taxon-name-part taxon-name-part-type="genus">Poa</tp:taxon-name-part></tp:taxon-name></italic>.</article-title> <source>Memorias del Museo de Historia Natural “Javier Prado”</source> <volume>15</volume>: <fpage>1</fpage>–<lpage>65</lpage>.</mixed-citation></ref><ref id="B34"><mixed-citation xmlns:xlink="http://www.w3.org/1999/xlink" xlink:type="simple">
          <person-group><name name-style="western"><surname>Sylvester</surname><given-names>SP</given-names></name><name name-style="western"><surname>Soreng</surname><given-names>RJ</given-names></name><name name-style="western"><surname>Peterson</surname><given-names>PM</given-names></name><name name-style="western"><surname>Sylvester</surname><given-names>MDPV</given-names></name></person-group> (<year>in press</year>) An updated checklist and key to the open-panicled species of <italic><tp:taxon-name><tp:taxon-name-part taxon-name-part-type="genus">Poa</tp:taxon-name-part></tp:taxon-name></italic> L. (<tp:taxon-name><tp:taxon-name-part taxon-name-part-type="family">Poaceae</tp:taxon-name-part></tp:taxon-name>) in Peru including three new species, <italic><tp:taxon-name><tp:taxon-name-part taxon-name-part-type="genus">Poa</tp:taxon-name-part> <tp:taxon-name-part taxon-name-part-type="species">ramoniana</tp:taxon-name-part></tp:taxon-name></italic>, <italic><tp:taxon-name><tp:taxon-name-part taxon-name-part-type="genus">Poa</tp:taxon-name-part> <tp:taxon-name-part taxon-name-part-type="species">tayacajaensis</tp:taxon-name-part></tp:taxon-name></italic>, and <italic><tp:taxon-name><tp:taxon-name-part taxon-name-part-type="genus">Poa</tp:taxon-name-part> <tp:taxon-name-part taxon-name-part-type="species">urubambensis</tp:taxon-name-part></tp:taxon-name></italic>. PhytoKeys.</mixed-citation></ref></ref-list></tp:taxon-treatment>
